# Supplementary material for: Single-cell analyses reveal distinct expression patterns and roles of long non-coding RNAs during hESC differentiation into pancreatic progenitors
Source: Stem Cell Res Ther. 2023 Mar 13;14:38. doi: 10.1186/s13287-023-03259-x (PMC10010006; doi:10.1186/s13287-023-03259-x)
Supplement: Supplementary file 1 — Additional file1. Table S1: Sequencing statistics of single cell samples. [file 13287_2023_3259_MOESM1_ESM.xlsx]

## Sheet: Table S1
Supplementary Table 1. Sequencing statistics of single cell samples
Sample name	Raw Reads	Raw Bases(G)	Q20(%)	Q30(%)	GC Content(%)
hESC	940516108	282.15	94.34	87.92	45.3
Day_2	1223867022	367.16	94.67	88.32	47.06
Day_3	1823807149	547.14	95.15	89.2	46.76
Day_9-R1	927317427	278.2	93.96	87.37	45.56
Day_9-R2	666168393	199.85	93.95	87.24	45.61
