# Supplementary material for: Single-cell analyses reveal distinct expression patterns and roles of long non-coding RNAs during hESC differentiation into pancreatic progenitors
Source: Stem Cell Res Ther. 2023 Mar 13;14:38. doi: 10.1186/s13287-023-03259-x (PMC10010006; doi:10.1186/s13287-023-03259-x)
Supplement: Supplementary file 2 — Additional file2. Table S2: List of differentially expressed genes during hESC differentiation. [file 13287_2023_3259_MOESM2_ESM.xlsx]

## Sheet: hESC
Supplementary Table 2. List of differentially expressed genes during hESC differentiation
Gene Symbol	Avg_logFC	Pct.1	Pct.2	Adjusted P-value
TERF1	1.85482	1	0.708	0
RP11.1144P22.1	1.24955	0.995	0.326	0
UGP2	1.23287	1	0.721	0
CD24	1.1918	1	0.991	0
APELA	1.18989	0.936	0.092	0
SNRPN	1.15493	1	0.996	0
FOXD3.AS1	1.13332	0.978	0.41	0
PLA2G16	1.12591	0.996	0.726	0
USP9X	1.11548	0.977	0.586	0
DIAPH2	1.10276	0.989	0.458	0
PODXL	1.10091	0.967	0.215	0
LINC00678	1.0705	0.976	0.25	0
DDIT4	1.03554	0.99	0.6	0
EIF4EBP1	1.01689	0.998	0.923	0
PSAT1	0.974122	0.982	0.724	0
RARRES2	0.958433	0.991	0.595	0
RP11.132A1.3	0.941544	0.828	0.055	0
THY1	0.923702	0.907	0.413	0
MAD2L2	0.905831	1	0.897	0
USP44	0.892203	0.981	0.393	0
PIM2	0.867776	0.982	0.518	0
LECT1	0.843286	0.961	0.227	0
MFGE8	0.829053	0.988	0.842	0
DPPA4	0.810872	0.998	0.601	0
DNAJB6	0.803682	0.999	0.901	0
SCGB3A2	0.777591	0.927	0.313	0
RP11.20D14.6	0.768651	0.972	0.413	0
GULP1	0.767506	0.963	0.36	0
DNMT3B	0.753675	0.991	0.544	0
CLU	0.73208	0.955	0.386	0
AKIRIN1	0.721188	0.996	0.803	0
SAP18	0.71625	1	0.987	0
PHC1	0.710956	0.96	0.364	0
ID1	0.70601	0.986	0.812	0
CEBPZ	0.695151	0.98	0.571	0
TPM1	0.692607	1	0.944	0
L1TD1	0.68555	0.996	0.607	0
LIN28A	0.681947	0.995	0.828	0
PPP1R14B	0.680762	0.97	0.615	0
AASS	0.680184	0.914	0.183	0
TDGF1	0.674134	0.998	0.67	0
POU5F1	0.638338	1	0.61	0
SLC1A5	0.628064	0.92	0.466	0
SRM	0.626023	0.956	0.57	0
NQO2	0.62254	0.979	0.632	0
JARID2	0.621565	0.951	0.567	0
RP11.469A15.2	0.613321	0.937	0.389	0
TCEA1	0.612856	0.997	0.927	0
STC2	0.609961	0.817	0.117	0
SLC3A2	0.604895	0.937	0.627	0
EMD	0.598298	0.976	0.658	0
RPL22L1	0.595641	0.99	0.843	0
CYCS	0.595085	1	0.92	0
SOX2	0.594167	0.979	0.491	0
MRS2	0.588397	0.933	0.41	0
GARS	0.576155	0.948	0.609	0
PYCR1	0.56746	0.975	0.759	0
TARS	0.565612	0.966	0.546	0
RBPMS2	0.564598	0.961	0.588	0
HAX1	0.562361	0.979	0.792	0
CTSV	0.560639	0.905	0.416	0
PSPH	0.557154	0.896	0.368	0
JADE1	0.553173	0.892	0.272	0
CYP2S1	0.550616	0.894	0.261	0
EIF5A	0.550611	1	0.99	0
PLP1	0.548989	0.874	0.165	0
POU5F1B	0.544372	0.991	0.545	0
CLIC4	0.543278	0.962	0.486	0
EIF2S2	0.541468	0.998	0.963	0
CNBP	0.537469	1	0.989	0
CXADR	0.536228	0.979	0.801	0
CNIH4	0.535182	0.993	0.859	0
LITAF	0.534923	0.987	0.874	0
EPB41L4A.AS1	0.531748	0.994	0.894	0
UCHL1	0.530312	0.997	0.881	0
PPM1B	0.525893	0.903	0.386	0
PSIP1	0.525112	0.998	0.907	0
RABGAP1L	0.522879	0.813	0.098	0
SLC25A4	0.521066	0.973	0.644	0
FGFR1	0.516874	0.931	0.597	0
KCMF1	0.516176	0.876	0.379	0
SRSF7	0.515005	0.998	0.938	0
CSNK1E	0.508673	0.957	0.556	0
PHLDA1	0.507548	0.704	0.25	0
CHAC1	0.506745	0.711	0.051	0
C6orf48	0.506306	1	0.977	0
RPL39L	0.503377	0.99	0.807	0
DDIT3	0.501696	0.716	0.156	0
SRSF3	0.500436	1	0.958	0
CARHSP1	0.497234	0.998	0.954	0
AP1S2	0.495872	0.997	0.888	0
SNHG8	0.493583	0.994	0.918	0
ZSCAN10	0.492763	0.917	0.346	0
TRIB3	0.489666	0.655	0.166	0
ZFAND5	0.488891	0.955	0.696	0
NUCKS1	0.485666	0.999	0.975	0
FXYD5	0.481378	0.989	0.665	0
RND2	0.474325	0.917	0.468	0
SET	0.471264	1	0.994	0
NMRK2	0.470483	0.888	0.416	0
CUZD1	0.469063	0.408	0.015	0
FGF2	0.468679	0.773	0.085	0
PWAR6	0.468176	0.906	0.471	0
ZFP42	0.459654	0.89	0.338	0
G0S2	0.457079	0.598	0.14	0
ADM	0.456829	0.579	0.08	0
DPYSL3	0.456034	0.877	0.288	0
METTL5	0.454187	0.986	0.809	0
EIF2AK4	0.445598	0.946	0.697	0
DESI2	0.440472	0.913	0.544	0
BRI3	0.439759	0.957	0.652	0
RRAS2	0.438741	0.96	0.611	0
EEF1E1	0.4378	0.978	0.804	0
SLC16A1	0.437238	0.949	0.661	0
C9orf135	0.436125	0.647	0.068	0
PRELID1	0.433221	1	0.979	0
PLPP1	0.43239	0.78	0.241	0
TFE3	0.431573	0.819	0.206	0
FAM136A	0.429372	0.978	0.744	0
POLR3K	0.428893	0.928	0.57	0
COX7C	0.428601	1	1	0
LINC01405	0.428366	0.884	0.416	0
MRPS34	0.427973	0.997	0.947	0
JPX	0.426618	0.969	0.73	0
TMEM64	0.425183	0.741	0.142	0
HSPA9	0.423506	0.957	0.692	0
FBXO2	0.422322	0.936	0.546	0
MYO10	0.420829	0.91	0.493	0
MKKS	0.419387	0.977	0.761	0
PAWR	0.418531	0.941	0.692	0
PDPN	0.418171	0.885	0.389	0
TTYH1	0.416397	0.732	0.108	0
ATF4	0.411382	0.992	0.894	0
SPATS2L	0.410238	0.91	0.566	0
XPOT	0.408487	0.843	0.377	0
PARP1	0.40824	0.996	0.929	0
PYCARD	0.407818	0.947	0.538	0
POLR3G	0.405988	0.767	0.187	0
PCK2	0.404303	0.826	0.362	0
PEBP1	0.403655	1	0.995	0
AUTS2	0.402951	0.768	0.185	0
ATF5	0.402329	0.534	0.112	0
SNHG12	0.402046	0.589	0.138	0
CEBPG	0.401944	0.838	0.379	0
SLC7A5	0.401898	0.708	0.179	0
GPM6B	0.397612	0.884	0.414	0
LYAR	0.397275	0.888	0.51	0
NDUFAB1	0.396706	0.999	0.98	0
CEBPB	0.395466	0.709	0.177	0
UTF1	0.394311	0.684	0.076	0
FRAT2	0.391601	0.695	0.087	0
DYNLL1	0.390866	1	0.99	0
HELLS	0.388286	0.941	0.678	0
TMSB4X	0.388004	1	1	0
FOXH1	0.387224	0.988	0.606	0
DKC1	0.38445	0.922	0.611	0
RASL11B	0.383304	0.654	0.178	0
TIMM44	0.383038	0.901	0.533	0
GGCT	0.382621	0.989	0.848	0
AARS	0.382453	0.814	0.333	0
SNHG15	0.380988	0.759	0.407	0
NDUFS6	0.379329	0.999	0.973	0
NME4	0.378307	1	0.988	0
DNAJC19	0.378206	0.988	0.878	0
RP11.69I8.2	0.377864	0.698	0.17	0
PMAIP1	0.377758	0.995	0.633	0
MAP1B	0.377529	0.949	0.737	0
FEZ1	0.377145	0.887	0.49	0
MRPL42	0.376459	0.99	0.908	0
TXLNG	0.37562	0.829	0.325	0
PRPS1	0.375347	0.947	0.656	0
YARS	0.373145	0.903	0.532	0
UPP1	0.37241	0.856	0.494	0
LARP1	0.370481	0.907	0.545	0
MGST1	0.367711	0.998	0.969	0
TRIM71	0.367108	0.773	0.228	0
THOC6	0.366485	0.953	0.68	0
CEBPZOS	0.366247	0.767	0.343	0
PMF1	0.366212	0.989	0.846	0
TNFRSF12A	0.365554	0.941	0.681	0
B3GNT2	0.365465	0.755	0.28	0
SARS	0.365257	0.954	0.746	0
GTF3C6	0.364357	0.98	0.828	0
ACTA1	0.362875	0.516	0.085	0
TIMM13	0.36245	1	0.986	0
TAF9	0.362038	0.981	0.804	0
EIF5AL1	0.361621	0.957	0.702	0
UBE2G1	0.361283	0.921	0.569	0
RASGRP2	0.360596	0.741	0.196	0
NDUFA4	0.359871	1	1	0
IFRD1	0.359288	0.775	0.408	0
IGF2BP3	0.358019	0.928	0.587	0
PLS3	0.357782	0.919	0.604	0
SNRPA1	0.357742	0.983	0.883	0
SLC7A11	0.356358	0.639	0.057	0
GPR176	0.354728	0.774	0.248	0
SLC38A1	0.353338	0.888	0.561	0
RAB5A	0.351342	0.903	0.57	0
NFE2L1	0.350712	0.806	0.332	0
KIF1A	0.349031	0.819	0.325	0
TOMM40	0.348393	0.969	0.748	0
DDX21	0.348244	0.966	0.711	0
RNF7	0.348106	0.998	0.982	0
MORF4L1	0.34766	1	0.994	0
SSU72	0.34743	0.994	0.931	0
OAZ2	0.346967	0.998	0.968	0
LAGE3	0.346152	0.98	0.803	0
LYPLA1	0.3447	0.993	0.91	0
BOLA3	0.342387	0.959	0.7	0
ZFP36L2	0.341724	0.796	0.472	0
PTP4A2	0.341289	0.906	0.602	0
POP7	0.341117	0.975	0.782	0
NOP16	0.340975	0.879	0.461	0
HSP90AA1	0.340004	1	0.994	0
C20orf27	0.339784	0.985	0.819	0
AIF1L	0.338986	0.914	0.551	0
PHGDH	0.336975	0.993	0.918	0
CARS	0.335202	0.742	0.247	0
SOCS1	0.334849	0.678	0.341	0
C12orf45	0.334546	0.897	0.564	0
BOD1	0.334423	0.97	0.837	0
PPIL1	0.334036	0.902	0.553	0
MRPL57	0.332772	0.995	0.949	0
TSEN15	0.332695	0.825	0.491	0
FOXN3	0.33187	0.825	0.362	0
MAP2K2	0.331786	0.908	0.513	0
DCUN1D5	0.330812	0.954	0.77	0
COA4	0.330767	0.982	0.843	0
NME3	0.328984	0.938	0.639	0
MARS	0.327342	0.769	0.309	0
MRPL12	0.327196	0.992	0.904	0
ASNS	0.326368	0.844	0.449	0
NDUFAF4	0.326099	0.896	0.561	0
RALA	0.324876	0.947	0.754	0
CHCHD3	0.324451	0.977	0.808	0
NDUFAF7	0.324158	0.747	0.237	0
ETF1	0.323601	0.897	0.543	0
RANBP1	0.321507	0.999	0.97	0
MRPL20	0.321131	0.995	0.902	0
HCFC1R1	0.320809	0.975	0.785	0
PPP1CC	0.320673	0.999	0.985	0
APRT	0.320198	1	0.981	0
TMX1	0.319269	0.881	0.511	0
C19orf24	0.319235	0.935	0.619	0
FAM60A	0.318281	0.997	0.937	0
RHEB	0.317954	0.99	0.904	0
BASP1	0.31686	0.961	0.859	0
DMKN	0.316784	0.996	0.95	0
VRTN	0.316452	0.885	0.431	0
RMND5B	0.315488	0.787	0.334	0
IDO1	0.315358	0.581	0.023	0
CKB	0.314892	1	0.98	0
SALL2	0.314601	0.841	0.432	0
PPP2R2B	0.314451	0.676	0.131	0
ATPIF1	0.313814	1	0.993	0
CTBP2	0.313721	0.941	0.683	0
ACBD6	0.313544	0.916	0.622	0
EXOSC8	0.312805	0.94	0.715	0
UBE2M	0.312609	0.83	0.387	0
RP11.568A7.4	0.311028	0.77	0.288	0
SLIRP	0.311021	1	0.992	0
WDR74	0.310587	0.878	0.521	0
UPF3B	0.310231	0.875	0.537	0
RNASEH1.AS1	0.309795	0.792	0.374	0
UBE2D2	0.309687	0.997	0.971	0
NOP56	0.309232	0.945	0.713	0
RAC3	0.30746	0.984	0.85	0
HN1	0.307312	0.997	0.948	0
BRIX1	0.306828	0.892	0.564	0
SEMA6A	0.304261	0.895	0.593	0
TIMM8B	0.303639	0.986	0.895	0
ALPL	0.303339	0.871	0.447	0
SSBP1	0.302057	0.996	0.953	0
TALDO1	0.301639	0.994	0.903	0
GPATCH4	0.300824	0.83	0.419	0
NIFK	0.3008	0.914	0.633	0
GPT2	0.300626	0.702	0.258	0
FHL2	0.300462	0.786	0.343	0
SRSF1	0.300373	0.968	0.796	0
LINC00545	0.299734	0.66	0.12	0
HNRNPAB	0.299341	0.969	0.784	0
C1orf21	0.299132	0.84	0.462	0
RCHY1	0.298383	0.82	0.425	0
SFRP1	0.297025	0.881	0.621	0
FAM46B	0.296455	0.629	0.094	0
CENPU	0.295796	0.852	0.504	0
UQCC2	0.295789	0.994	0.925	0
RBM39	0.295787	0.978	0.888	0
BLOC1S2	0.295718	0.935	0.719	0
TCEB1	0.295686	0.996	0.959	0
PSMG3	0.295611	0.939	0.713	0
IRX2	0.295523	0.528	0.108	0
LARS	0.29519	0.904	0.613	0
GRID2	0.294886	0.597	0.078	0
VASH2	0.294169	0.657	0.169	0
ISOC2	0.293971	0.973	0.804	0
RNF187	0.293608	0.726	0.292	0
AMD1	0.293511	0.944	0.684	0
LSM10	0.29336	0.933	0.674	0
USO1	0.291993	0.893	0.562	0
SEPHS1	0.291474	0.892	0.594	0
CKS1B	0.289864	0.998	0.934	0
PSMC5	0.289278	0.986	0.872	0
WARS	0.289006	0.749	0.357	0
PSMG4	0.288796	0.866	0.479	0
CCNB1IP1	0.288656	0.998	0.973	0
JTB	0.287871	0.985	0.904	0
COX20	0.287831	0.921	0.647	0
REXO2	0.287464	0.93	0.762	0
JPH4	0.287185	0.634	0.106	0
CECR2	0.286926	0.715	0.353	0
PTMA	0.286168	1	1	0
MRPL41	0.285781	0.995	0.937	0
ZFAND6	0.283123	0.99	0.907	0
CDC16	0.282933	0.711	0.285	0
TPM3	0.281811	0.994	0.904	0
C1QBP	0.280635	1	0.966	0
FAM195A	0.280085	0.865	0.538	0
FGFBP3	0.279582	0.731	0.313	0
ASS1	0.278957	0.698	0.253	0
COTL1	0.278527	0.973	0.782	0
SRP19	0.277957	0.943	0.751	0
PGP	0.277838	0.917	0.631	0
SLC7A3	0.277699	0.588	0.1	0
C17orf89	0.277367	0.919	0.714	0
RBM8A	0.276686	0.995	0.959	0
IFITM3	0.276503	1	0.992	0
RFC4	0.275959	0.829	0.487	0
FKBP3	0.27536	0.995	0.945	0
CYC1	0.2753	0.996	0.951	0
IFITM2	0.275073	0.976	0.887	0
PLEKHJ1	0.274954	0.987	0.902	0
GRTP1	0.274928	0.736	0.277	0
CAMTA1	0.274611	0.996	0.96	0
PLA2G2A	0.274188	0.455	0.179	0
RPF2	0.273474	0.861	0.502	0
TRA2B	0.273467	0.956	0.829	0
NLGN4X	0.272331	0.649	0.207	0
NAA50	0.271982	0.901	0.615	0
RBM17	0.270161	0.955	0.811	0
HSPE1	0.269975	1	0.995	0
RSL1D1	0.269826	0.994	0.929	0
GJA1	0.26914	0.904	0.709	0
UQCRH	0.268901	1	1	0
POLR2F	0.268606	0.99	0.923	0
SPSB2	0.268275	0.601	0.197	0
ACP1	0.26814	0.997	0.971	0
ITGAE	0.267898	0.859	0.613	0
COX5A	0.266594	1	0.995	0
POLR2I	0.266271	0.998	0.965	0
NME1	0.266109	0.982	0.881	0
EMG1	0.265483	0.839	0.475	0
GCSH	0.265382	0.996	0.95	0
TIMM9	0.265298	0.962	0.779	0
GADD45G	0.265153	0.474	0.067	0
PMVK	0.265019	0.888	0.562	0
SNRPB	0.264819	1	0.992	0
PSMB8	0.264585	0.772	0.33	0
RBPMS	0.263652	0.964	0.803	0
TGIF1	0.263328	0.989	0.926	0
PFDN4	0.263267	0.997	0.969	0
PSMG1	0.26314	0.84	0.502	0
TEAD4	0.262467	0.703	0.412	0
SUMO1	0.262453	1	0.993	0
MIIP	0.262258	0.859	0.501	0
ASNA1	0.261901	0.96	0.806	0
GADD45GIP1	0.261623	0.999	0.984	0
LRRN1	0.261594	0.714	0.249	0
HAGHL	0.261101	0.764	0.393	0
C11orf73	0.260799	0.977	0.872	0
RBPJ	0.260516	0.949	0.741	0
ADRM1	0.259943	0.975	0.832	0
TSTD1	0.259049	0.996	0.945	0
PTP4A1	0.258657	0.886	0.631	0
NDUFB2	0.2585	0.996	0.955	0
RAB10	0.258268	0.942	0.758	0
AZIN1	0.257085	0.909	0.687	0
INHBE	0.256173	0.457	0.008	0
BUD31	0.255623	0.976	0.89	0
CDC123	0.254977	0.951	0.775	0
MIAT	0.254695	0.683	0.311	0
LSM4	0.254674	1	0.996	0
G3BP2	0.253878	0.892	0.591	0
SESN2	0.253264	0.576	0.152	0
GPR160	0.252773	0.794	0.382	0
RNPS1	0.252495	0.997	0.96	0
PRDX4	0.252306	0.992	0.967	0
LINC00662	0.252118	0.626	0.279	0
ENOPH1	0.251801	0.877	0.614	0
ATG3	0.251765	0.852	0.53	0
C19orf25	0.251708	0.855	0.515	0
SURF2	0.25151	0.858	0.487	0
SHISA5	0.250559	0.937	0.735	0
TDRP	0.250452	0.785	0.401	0
H1F0	0.445572	0.977	0.901	3.15268e-299
Avg_logFC: log fold-chage of the average expression between the two groups. Positive values indicate that the gene is more highly expressed in the first group.
Pct.1: the percentage of cells where the gene is detected in the first group.
Pct.2: the percentage of cells where the gene is detected in the second group.
Adjusted P-value: P-value was adjusted by Benjamini-Hochberg method.

## Sheet: Day_2
Supplementary Table 2. List of differentially expressed genes during hESC differentiation
Gene Symbol	Avg_logFC	Pct.1	Pct.2	Adjusted P-value
PMAIP1	1.44186	1	0.618	0
TUBB2A	1.38922	0.999	0.603	0
TUBB2B	1.35877	1	0.986	0
HSPA8	1.24015	1	0.982	0
POU5F1	1.08744	1	0.595	0
SFRP2	1.08593	0.996	0.497	0
SP5	0.830106	0.903	0.237	0
TKT	0.731122	1	0.992	0
NPM3	0.68424	0.999	0.927	0
POU5F1B	0.663823	0.994	0.527	0
LEFTY1	0.641536	0.979	0.36	0
BNIP3	0.626535	1	0.972	0
LINC00678	0.626373	0.963	0.225	0
DPPA4	0.624491	0.995	0.586	0
CDT1	0.610661	0.957	0.496	0
RP11.568A7.4	0.609772	0.906	0.239	0
NFE2L3	0.599435	0.866	0.184	0
FGF4	0.583764	0.656	0.256	0
ALDH3A2	0.565846	0.917	0.4	0
L1TD1	0.5641	0.996	0.593	0
ZNF581	0.547333	0.994	0.848	0
GAL	0.537655	0.992	0.623	0
SNHG7	0.528739	0.982	0.757	0
IFITM1	0.52706	0.994	0.711	0
SEMA6A	0.522741	0.953	0.569	0
NTS	0.505149	0.651	0.185	0
T	0.503449	0.721	0.05	0
MIXL1	0.492177	0.876	0.414	0
EIF4A2	0.488928	0.999	0.989	0
CCDC85B	0.486538	0.991	0.811	0
RABGGTB	0.486409	0.977	0.712	0
NCL	0.48474	1	0.975	0
RP11.1144P22.1	0.483832	0.972	0.306	0
NFU1	0.477607	0.96	0.675	0
SERBP1	0.47638	1	0.996	0
EIF3A	0.473046	0.994	0.902	0
ENHO	0.471073	0.863	0.336	0
SNHG8	0.47061	0.998	0.915	0
RAC1	0.46586	0.999	0.992	0
LRAT	0.45998	0.695	0.085	0
NANOG	0.455269	0.815	0.172	0
PTPRZ1	0.441623	0.784	0.128	0
TOMM7	0.439392	1	0.998	0
PLA2G2A	0.435932	0.649	0.124	0
APOE	0.433101	1	0.978	0
NPM1	0.43242	1	1	0
GLRX5	0.431603	0.986	0.789	0
ATP5G1	0.428718	0.991	0.856	0
OCIAD2	0.416647	0.998	0.961	0
YBX3	0.416347	0.995	0.923	0
DDX21	0.414438	0.975	0.7	0
CNTNAP2	0.410905	0.971	0.634	0
CDK7	0.410657	0.881	0.424	0
NODAL	0.409993	0.943	0.379	0
GDF3	0.409459	0.627	0.058	0
FXYD5	0.406593	0.986	0.653	0
HSPD1	0.402393	1	0.993	0
KHDRBS1	0.398108	0.997	0.932	0
C1QBP	0.395404	0.999	0.965	0
RPL22L1	0.392443	0.99	0.837	0
KAT7	0.390335	0.863	0.427	0
PRELID1	0.387873	1	0.978	0
NOB1	0.386925	0.987	0.858	0
PAICS	0.385441	0.993	0.904	0
UGP2	0.383546	0.991	0.713	0
ATP1B3	0.382596	0.987	0.839	0
RP11.69I8.2	0.381427	0.724	0.144	0
SLC25A5	0.379931	1	0.998	0
SNHG25	0.376762	0.971	0.697	0
RP11.148B6.1	0.37634	0.999	0.592	0
CDKN3	0.371218	0.901	0.505	0
PFN1	0.370733	1	1	0
D21S2088E	0.368473	0.625	0.108	0
EBPL	0.367964	0.992	0.895	0
SLC39A8	0.365708	0.909	0.416	0
PRDX1	0.365184	1	0.998	0
PLBD1	0.358692	0.687	0.153	0
EIF5A	0.358559	1	0.99	0
PIR	0.357483	0.802	0.301	0
DSEL	0.35742	0.696	0.181	0
PDK1	0.357381	0.886	0.512	0
ADSL	0.357358	0.972	0.773	0
PPP1CC	0.353787	0.999	0.984	0
AHCY	0.351493	0.997	0.961	0
LEFTY2	0.349477	0.769	0.226	0
SCG3	0.34728	0.781	0.288	0
ATP5H	0.347126	1	0.973	0
C19orf48	0.339326	0.978	0.797	0
LDB2	0.338947	0.735	0.223	0
PGAM1	0.338424	1	0.999	0
RAB13	0.338104	0.994	0.957	0
TUBA1C	0.337838	0.999	0.928	0
CYCS	0.337291	0.997	0.918	0
TALDO1	0.337047	0.993	0.9	0
MND1	0.335873	0.878	0.479	0
YWHAH	0.335866	0.989	0.828	0
IMPA2	0.334386	0.94	0.637	0
POLR1D	0.332097	0.999	0.975	0
NME1	0.331356	0.99	0.875	0
CCT2	0.328789	0.994	0.936	0
CD320	0.328577	0.935	0.674	0
PSMG4	0.326999	0.87	0.464	0
FOXD3.AS1	0.326433	0.947	0.395	0
GGCT	0.324439	0.989	0.843	0
NUDT21	0.322856	0.969	0.793	0
MGST1	0.322623	0.997	0.968	0
PGD	0.322608	0.979	0.84	0
RBMX	0.320948	0.999	0.99	0
ATF4	0.320855	0.99	0.89	0
RPS2	0.320781	1	1	0
PDCD2	0.320766	0.976	0.809	0
ATP5B	0.320721	1	0.994	0
HSPE1	0.314685	1	0.995	0
CDC20	0.313846	0.909	0.582	0
IMP3	0.31286	0.949	0.732	0
SRD5A3	0.311474	0.847	0.441	0
PSIP1	0.311438	0.995	0.904	0
PABPC4	0.309431	0.918	0.643	0
HSP90AB1	0.308476	1	1	0
MDN1	0.305795	0.788	0.359	0
IMPDH2	0.303905	0.999	0.991	0
HMGB3	0.303799	0.998	0.968	0
TXNL1	0.303477	0.987	0.891	0
PLA2G16	0.300603	0.974	0.721	0
ADD2	0.300115	0.711	0.212	0
PEBP1	0.299485	0.999	0.995	0
NASP	0.298988	0.98	0.829	0
CCT5	0.298125	0.991	0.904	0
KIAA0101	0.296211	0.988	0.822	0
C9orf85	0.294624	0.692	0.295	0
PPP1CA	0.293929	0.994	0.949	0
CORO2A	0.29291	0.69	0.241	0
CDCA7L	0.292734	0.922	0.633	0
COPRS	0.292709	0.915	0.593	0
DEK	0.289589	0.997	0.943	0
NMRK2	0.289558	0.835	0.41	0
CCT4	0.288644	0.998	0.978	0
ACOT7	0.288197	0.913	0.635	0
MDH2	0.288082	0.999	0.978	0
BASP1	0.287154	0.979	0.851	0
CHCHD3	0.28667	0.972	0.803	0
PGM1	0.286401	0.95	0.772	0
CLTA	0.286201	1	0.992	0
PTGES3	0.284674	1	0.995	0
UBE2S	0.284166	0.99	0.83	0
ATIC	0.281352	0.922	0.685	0
NQO2	0.280393	0.93	0.63	0
ERVH48.1	0.276721	0.701	0.299	0
YBX1	0.276467	1	1	0
MRPL3	0.275761	0.968	0.818	0
CD9	0.27506	0.93	0.707	0
PSMA7	0.27409	1	0.993	0
RPS26	0.273641	1	0.999	0
GPR160	0.273194	0.779	0.37	0
SMARCA5	0.273018	0.912	0.647	0
CHAF1A	0.27217	0.767	0.383	0
FDFT1	0.271077	0.986	0.896	0
SKA3	0.270473	0.681	0.253	0
STOML2	0.270272	0.999	0.974	0
BCL2L12	0.269789	0.982	0.837	0
AP2S1	0.269599	0.998	0.981	0
PPIA	0.269337	1	1	0
MRPL37	0.268751	0.972	0.845	0
RAN	0.26785	1	1	0
HMGA1	0.267718	1	1	0
SLIRP	0.267173	0.999	0.992	0
NANS	0.267055	0.88	0.615	0
PSMB4	0.265926	0.982	0.859	0
UCHL1	0.265688	0.99	0.878	0
XRN2	0.265622	0.979	0.873	0
GCSH	0.26553	0.997	0.948	0
RPL39L	0.26535	0.982	0.802	0
DDT	0.263922	0.998	0.969	0
SCD	0.263035	0.939	0.707	0
SMS	0.263005	0.996	0.956	0
GLRX3	0.262634	0.978	0.862	0
TCF4	0.262277	0.864	0.58	0
S100A10	0.261961	0.989	0.794	0
TXN	0.261179	1	0.998	0
BOP1	0.260725	0.748	0.352	0
SNX5	0.259956	0.941	0.74	0
APRT	0.259785	0.999	0.981	0
ASUN	0.259137	0.729	0.316	0
TOMM40	0.257839	0.959	0.742	0
FKBP1B	0.25775	0.957	0.761	0
RPL12	0.257182	1	1	0
AP2M1	0.256483	0.998	0.98	0
DFFA	0.256276	0.938	0.736	0
CDCA7	0.256143	0.793	0.435	0
NQO1	0.255814	0.727	0.341	0
IDH1	0.255468	0.986	0.803	0
MRPS16	0.255155	0.98	0.84	0
CRABP1	0.25452	0.955	0.567	0
BOD1	0.252312	0.977	0.83	0
NOL7	0.251535	0.962	0.802	0
LSR	0.251235	0.926	0.732	0
Avg_logFC: log fold-chage of the average expression between the two groups. Positive values indicate that the gene is more highly expressed in the first group.
Pct.1: the percentage of cells where the gene is detected in the first group.
Pct.2: the percentage of cells where the gene is detected in the second group.
Adjusted P-value: P-value was adjusted by Benjamini-Hochberg method.

## Sheet: Day_3
Supplementary Table 2. List of differentially expressed genes during hESC differentiation
Gene Symbol	Avg_logFC	Pct.1	Pct.2	Adjusted P-value
FGF17	3.33973	1	0.025	0
PLSCR2	2.76303	0.987	0.008	0
LHX1	2.46648	0.99	0.014	0
CER1	2.42309	0.999	0.155	0
DKK4	2.0682	0.966	0.011	0
FREM1	1.73127	0.981	0.077	0
SOX17	1.69455	0.912	0.008	0
LINC01356	1.49249	0.999	0.478	0
GSC	1.46592	0.993	0.194	0
CD48	1.40361	0.762	0.016	0
RHOBTB3	1.36919	0.967	0.515	0
EOMES	1.27435	0.991	0.235	0
GATA6.AS1	1.23313	0.922	0.1	0
SERPINB9	1.18697	0.95	0.334	0
CDA	1.11193	0.983	0.43	0
GSTO1	1.11036	0.999	0.913	0
LAPTM4B	1.04336	1	0.98	0
FAM159B	1.01848	0.957	0.266	0
LEFTY1	0.995232	0.881	0.28	0
RP11.445F12.1	0.978577	0.916	0.022	0
IER3	0.967887	0.988	0.536	0
OTX2	0.9663	0.967	0.346	0
HEBP2	0.961792	0.995	0.862	0
CYP26A1	0.953751	0.789	0.356	0
TMSB10	0.946839	1	1	0
LINC00467	0.914654	0.954	0.441	0
CALM3	0.866369	0.999	0.971	0
RP11.148B6.1	0.851948	0.996	0.51	0
NFKBIA	0.842071	0.93	0.446	0
GAL	0.839954	0.989	0.549	0
MIXL1	0.834214	0.944	0.287	0
FAM24B	0.833138	0.714	0.01	0
MID1IP1	0.821725	0.976	0.653	0
GATA6	0.812905	0.877	0.089	0
RP3.428L16.2	0.810236	0.793	0.074	0
ARL4D	0.79919	0.832	0.264	0
CBR1	0.783019	0.962	0.723	0
HAS2	0.770705	0.823	0.066	0
P3H2	0.737026	0.858	0.213	0
NODAL	0.733776	0.93	0.27	0
SERPINE2	0.71369	0.929	0.594	0
H2AFY2	0.711083	0.984	0.78	0
MGST2	0.707944	0.8	0.266	0
TDGF1	0.686119	1	0.587	0
DUSP4	0.685778	0.877	0.375	0
APOC1	0.685622	0.958	0.697	0
IFITM1	0.638005	0.98	0.659	0
CNTNAP2	0.63039	0.965	0.568	0
RFPL2	0.628236	0.558	0.01	0
LGALS1	0.601466	0.928	0.572	0
BST2	0.583043	0.956	0.605	0
NGFRAP1	0.570676	1	0.999	0
CALB1	0.553984	0.675	0.104	0
ENC1	0.545124	0.719	0.143	0
LINC00458	0.543787	0.606	0.142	0
HMGCS1	0.542446	0.834	0.365	0
ROR2	0.539915	0.802	0.173	0
COL6A1	0.538805	0.915	0.586	0
PIK3R5	0.534054	0.625	0.027	0
ATP5H	0.528789	0.999	0.968	0
TRDN	0.527344	0.628	0.096	0
SFRP1	0.521476	0.88	0.556	0
FERMT2	0.519527	0.863	0.439	0
S1PR3	0.517438	0.66	0.062	0
SMARCD3	0.513343	0.742	0.155	0
SLC16A5	0.51114	0.779	0.19	0
RPS2	0.509796	1	1	0
CDH2	0.502039	0.913	0.52	0
APOE	0.497348	1	0.973	0
CFLAR	0.497201	0.771	0.232	0
PPM1N	0.493624	0.827	0.374	0
FOXH1	0.490642	0.959	0.524	0
SEPW1	0.485362	1	0.99	0
SREK1IP1	0.483602	0.954	0.791	0
FSCN1	0.482811	0.989	0.925	0
IDH1	0.482791	0.965	0.775	0
HMGN2	0.480649	0.999	0.979	0
CCDC81	0.480445	0.594	0.006	0
CRABP1	0.473007	0.921	0.504	0
SERHL2	0.469492	0.608	0.018	0
SFPQ	0.467354	0.94	0.667	0
RAB3B	0.465744	0.85	0.538	0
MFAP4	0.463927	0.648	0.135	0
BCL7C	0.458884	0.883	0.575	0
HNRNPM	0.455592	0.976	0.829	0
HHEX	0.454197	0.563	0.073	0
NRP2	0.45297	0.759	0.371	0
TUBA1C	0.452135	0.996	0.916	0
SLC39A8	0.450112	0.808	0.364	0
HMGB1	0.447254	1	0.998	0
TGIF1	0.439712	0.985	0.912	0
MRPL22	0.433073	0.95	0.894	0
ZIC2	0.429498	0.811	0.367	0
RPS29	0.427899	1	1	0
BEX1	0.427303	0.93	0.634	0
CAMKMT	0.423865	0.639	0.251	0
ACAT2	0.422081	0.921	0.655	0
KCNG1	0.41891	0.768	0.388	0
MAP2K1	0.416477	0.863	0.559	0
EIF3K	0.415117	1	0.995	0
ZC3HAV1	0.405004	0.702	0.258	0
PDGFRA	0.400568	0.565	0.032	0
CCL2	0.399416	0.49	0.126	0
UBL3	0.394071	0.757	0.359	0
PLSCR1	0.393981	0.804	0.483	0
TOMM7	0.391571	1	0.998	0
COL6A2	0.391495	0.824	0.478	0
POLB	0.390642	0.679	0.264	0
UBE2S	0.390468	0.985	0.8	0
COMMD7	0.38555	0.925	0.725	0
VAMP8	0.385347	0.973	0.885	0
MSMO1	0.38164	0.813	0.523	0
SLC9A3R1	0.37827	0.87	0.644	0
RPS6KA6	0.372853	0.54	0.151	0
GTF2I	0.37235	0.969	0.913	0
LZTS1	0.372285	0.578	0.039	0
RPL10	0.372083	1	1	0
ANGPT2	0.365322	0.565	0.154	0
HLA.DQB1	0.364876	0.852	0.726	0
LEFTY2	0.362655	0.513	0.237	0
TUBA1A	0.361961	0.978	0.9	0
CAMKK2	0.361762	0.681	0.233	0
GALM	0.360902	0.685	0.314	0
AP000688.29	0.35939	0.631	0.176	0
CALM1	0.359214	0.995	0.967	0
COL5A2	0.357363	0.569	0.106	0
EI24	0.35584	0.982	0.897	0
CCKBR	0.353099	0.467	0.114	0
DBI	0.352113	0.994	0.974	0
YWHAH	0.352056	0.967	0.806	0
COL13A1	0.349174	0.555	0.064	0
GPC4	0.348475	0.781	0.503	0
HSPB1	0.347597	0.994	0.964	0
COX17	0.346765	0.976	0.906	0
GLRX	0.344258	0.777	0.588	0
TRMT44	0.344032	0.506	0.045	0
RPS27	0.341471	1	1	0
PRKCDBP	0.340391	0.634	0.271	0
IDI1	0.339588	0.817	0.533	0
NR6A1	0.33954	0.902	0.727	0
CMAS	0.33935	0.849	0.753	0
SHISA2	0.336832	0.673	0.313	0
UNC50	0.335897	0.747	0.526	0
GNAI2	0.334242	0.943	0.821	0
RBM3	0.334203	0.981	0.939	0
MARCKSL1	0.331109	1	0.998	0
SQLE	0.330822	0.811	0.568	0
FAM177A1	0.330314	0.884	0.693	0
SRSF2	0.329199	0.979	0.924	0
ATP5I	0.328686	0.999	0.997	0
SNF8	0.325851	0.954	0.805	0
C1orf61	0.323386	0.521	0.081	0
DHCR24	0.321953	0.849	0.561	0
HMGB3	0.32162	0.997	0.962	0
FADS1	0.319209	0.928	0.826	0
SNHG25	0.318944	0.916	0.666	0
RPL3	0.318826	1	1	0
CD177	0.318634	0.45	0.01	0
RPS3	0.318627	1	1	0
LRP10	0.317458	0.686	0.342	0
SLC25A13	0.307976	0.762	0.473	0
SLC25A6	0.302301	1	1	0
RRBP1	0.30186	0.795	0.566	0
APOBEC3G	0.300438	0.517	0.106	0
CNKSR3	0.300261	0.488	0.083	0
RP11.380D23.2	0.299444	0.52	0.061	0
MIB2	0.296928	0.783	0.55	0
FEZ1	0.28998	0.708	0.476	0
RPS18	0.289146	1	1	0
KHDRBS1	0.287931	0.986	0.925	0
B4GALT4	0.287447	0.709	0.43	0
STUB1	0.286391	0.914	0.774	0
DYNLL1	0.285845	0.998	0.988	0
PLXNA2	0.283778	0.478	0.045	0
DACT2	0.283314	0.507	0.09	0
RP13.188A5.1	0.282826	0.523	0.133	0
SRSF3	0.282736	0.998	0.948	0
NDUFB1	0.282608	0.99	0.96	0
IVNS1ABP	0.282511	0.832	0.709	0
USP22	0.280073	0.872	0.724	0
UBE2C	0.279779	0.893	0.734	0
TBCA	0.2797	0.999	0.999	0
JAKMIP1	0.279371	0.49	0.077	0
C21orf2	0.277949	0.615	0.244	0
FAAP20	0.276257	0.979	0.938	0
ADAM19	0.273945	0.446	0.118	0
PYM1	0.268734	0.847	0.676	0
TEAD2	0.268629	0.842	0.658	0
PRKX	0.268349	0.786	0.546	0
TGFB1	0.267756	0.735	0.444	0
PPIA	0.265901	1	1	0
UROD	0.264831	0.827	0.631	0
H2AFZ	0.26326	1	0.999	0
RP11.326K13.4	0.262592	0.445	0.092	0
MSN	0.262229	0.73	0.427	0
WBP5	0.261651	0.971	0.928	0
PRKDC	0.261055	0.88	0.703	0
CRTAP	0.259728	0.89	0.728	0
RPL41	0.259015	1	1	0
KLF8	0.25612	0.439	0.07	0
SLC25A5	0.253406	1	0.997	0
TLE3	0.251603	0.579	0.295	0
Avg_logFC: log fold-chage of the average expression between the two groups. Positive values indicate that the gene is more highly expressed in the first group.
Pct.1: the percentage of cells where the gene is detected in the first group.
Pct.2: the percentage of cells where the gene is detected in the second group.
Adjusted P-value: P-value was adjusted by Benjamini-Hochberg method.

## Sheet: Day_9
Supplementary Table 2. List of differentially expressed genes during hESC differentiation
Gene Symbol	Avg_logFC	Pct.1	Pct.2	Adjusted P-value
IGFBP2	2.21959	0.995	0.798	0
HOTAIRM1	2.19189	0.997	0.043	0
TTC3	2.10623	0.999	0.447	0
IGFBP5	2.03983	0.893	0.047	0
IGF2	1.85146	0.999	0.078	0
C8orf4	1.81741	0.968	0.034	0
KRT19	1.73722	0.999	0.879	0
WFDC2	1.63101	0.999	0.847	0
HOXB1	1.59233	0.965	0.02	0
CRABP2	1.57872	1	0.883	0
COL2A1	1.50687	0.984	0.095	0
FN1	1.31694	0.943	0.339	0
HOXB.AS1	1.29645	0.949	0.029	0
MALAT1	1.28277	1	1	0
TXNIP	1.25574	0.99	0.636	0
RBP1	1.25468	0.999	0.869	0
NEAT1	1.2166	0.978	0.684	0
FRMD4A	1.18309	0.919	0.172	0
FXYD6	1.17553	0.982	0.662	0
HOXB2	1.13647	0.947	0.036	0
KRT8	1.12493	1	0.989	0
DLK1	1.11165	0.787	0.12	0
BCAM	1.08085	0.964	0.393	0
IGDCC3	1.0695	0.946	0.287	0
ENO1	1.06846	1	1	0
RPS27L	1.03142	1	0.986	0
ESPN	1.02258	0.94	0.325	0
HOXA1	1.01097	0.894	0.022	0
RP11.115D19.1	0.990897	0.935	0.322	0
WSB1	0.985938	0.983	0.802	0
S100A6	0.961021	0.891	0.723	0
C4orf3	0.95987	0.998	0.958	0
TSHZ2	0.956236	0.865	0.101	0
UBC	0.948593	0.998	0.973	0
EPCAM	0.948104	0.992	0.832	0
PPP1R17	0.947806	0.693	0.025	0
KRT18	0.938364	1	0.995	0
CLDN4	0.92547	0.897	0.104	0
SKAP2	0.916591	0.882	0.086	0
MDK	0.90554	1	0.999	0
SPINT2	0.901272	0.999	0.987	0
MEIS2	0.898648	0.914	0.046	0
SAT1	0.896949	0.998	0.948	0
GYPC	0.869534	0.971	0.708	0
ALDOA	0.860189	1	1	0
STARD10	0.853855	0.93	0.381	0
PLK2	0.828455	0.807	0.086	0
FAM162A	0.817465	0.992	0.891	0
LINC01021	0.816352	0.914	0.45	0
PGK1	0.816072	0.999	0.989	0
CST3	0.814622	0.982	0.743	0
RIPPLY3	0.802045	0.725	0.074	0
HSPA5	0.799647	0.933	0.76	0
PKP2	0.792725	0.867	0.193	0
MRPS6	0.787696	0.987	0.914	0
LDHA	0.784096	1	0.999	0
PDLIM1	0.780592	0.993	0.945	0
IGFBP6	0.78025	0.834	0.298	0
CYB5A	0.77544	0.989	0.796	0
CADM1	0.772469	0.923	0.49	0
SLC16A3	0.762668	0.88	0.444	0
SPRY1	0.76023	0.847	0.362	0
GATA3	0.731554	0.755	0.025	0
HMGA2	0.719159	0.925	0.529	0
EFEMP1	0.710059	0.827	0.212	0
CPE	0.702555	0.89	0.413	0
P4HA1	0.697778	0.911	0.52	0
ENO3	0.693341	0.807	0.189	0
FSTL1	0.686581	0.965	0.783	0
LY6E	0.677321	0.97	0.847	0
ARID3A	0.67589	0.962	0.773	0
CD164	0.666904	0.959	0.72	0
SEC14L1	0.656602	0.827	0.358	0
KCNQ1OT1	0.653438	0.886	0.528	0
GPX3	0.650503	0.842	0.629	0
DSP	0.645773	0.887	0.481	0
SOX2	0.645307	0.91	0.418	0
S100A11	0.641788	0.998	0.981	0
HLA.B	0.638213	0.896	0.594	0
TMED9	0.632696	0.989	0.937	0
MIF	0.611817	1	0.999	0
TP53TG1	0.61046	0.844	0.49	0
SLC2A1	0.606757	0.695	0.399	0
TPPP3	0.605749	0.658	0.076	0
SOX11	0.599253	0.845	0.552	0
PLOD2	0.596011	0.76	0.266	0
BNIP3L	0.593546	0.95	0.757	0
GSN	0.587119	0.806	0.372	0
ANXA2	0.586545	0.884	0.795	0
APP	0.58634	0.963	0.821	0
ZFP36L1	0.583963	0.929	0.765	0
MLLT11	0.574544	0.954	0.783	0
ANXA3	0.573395	0.739	0.183	0
SOX4	0.568161	0.999	0.994	0
PRTG	0.560919	0.737	0.102	0
CIRBP	0.557903	0.998	0.979	0
COTL1	0.553467	0.952	0.751	0
REC8	0.552544	0.76	0.361	0
SALL1	0.552502	0.71	0.199	0
SH3YL1	0.548765	0.853	0.451	0
AES	0.547298	0.959	0.839	0
CLDN10	0.546441	0.783	0.465	0
PAX1	0.544846	0.635	0.005	0
CLDN3	0.544693	0.791	0.304	0
PFN2	0.539664	0.992	0.968	0
IGFBP3	0.535731	0.435	0.049	0
TPD52L1	0.529487	0.814	0.378	0
GABARAP	0.528946	0.938	0.732	0
HPGD	0.527978	0.632	0.092	0
CALR	0.527764	0.985	0.962	0
GPI	0.526515	0.925	0.797	0
PERP	0.526041	0.971	0.864	0
PRSS22	0.525565	0.683	0.054	0
ELF3	0.523036	0.715	0.128	0
ZNF703	0.519903	0.677	0.049	0
DDB2	0.519229	0.775	0.451	0
CD74	0.512972	0.873	0.638	0
ARF1	0.511463	0.991	0.966	0
HOXB5	0.50877	0.542	0.012	0
PDIA4	0.505517	0.955	0.864	0
HES1	0.504213	0.758	0.393	0
GSTM3	0.504189	0.722	0.157	0
CD99	0.502677	0.98	0.916	0
SEC61G	0.500439	0.999	0.996	0
WDR54	0.499997	0.963	0.882	0
SCP2	0.497486	0.914	0.736	0
TPM1	0.497042	0.992	0.936	0
RAB11A	0.493744	0.986	0.945	0
LSAMP	0.492568	0.627	0.118	0
FAM229B	0.492082	0.782	0.476	0
RCN2	0.489991	0.99	0.973	0
STAP2	0.489263	0.747	0.286	0
CDKN1A	0.488927	0.586	0.155	0
RHOU	0.48674	0.644	0.085	0
CTGF	0.479709	0.429	0.205	0
IDH2	0.477989	0.934	0.787	0
SERPINI1	0.47616	0.543	0.117	0
RP11.834C11.4	0.475982	0.564	0.04	0
PNISR	0.475627	0.99	0.964	0
EIF1B	0.474301	0.98	0.942	0
ISYNA1	0.473353	0.929	0.806	0
MAGED1	0.473087	0.848	0.572	0
PCSK1N	0.472542	0.735	0.321	0
DRAM2	0.470307	0.895	0.703	0
TPI1	0.470302	1	1	0
EFNB1	0.469211	0.641	0.113	0
TSPAN13	0.468287	0.794	0.524	0
CALCA	0.467981	0.432	0.08	0
WFIKKN1	0.466172	0.726	0.241	0
TSPAN6	0.464615	0.886	0.686	0
PGF	0.464257	0.642	0.192	0
SPP1	0.46288	0.311	0.167	0
CLDN6	0.460164	0.975	0.93	0
SERPINF1	0.458965	0.696	0.26	0
NR2F2	0.457716	0.585	0.014	0
H1FX	0.452697	0.871	0.779	0
CDC42EP3	0.452376	0.681	0.247	0
ACTG1	0.449032	1	1	0
SPINT1	0.44606	0.9	0.713	0
FOXA2	0.445264	0.717	0.228	0
ANXA1	0.444664	0.363	0.027	0
ZNF428	0.443664	0.916	0.73	0
TMEM106C	0.44349	0.794	0.44	0
DHRS3	0.441658	0.622	0.135	0
PRDX2	0.441358	0.999	0.997	0
ASAH1	0.441017	0.873	0.689	0
ATP6AP2	0.440509	0.834	0.667	0
RAB1A	0.439993	0.961	0.888	0
LAPTM4A	0.438318	0.995	0.984	0
RHOC	0.437906	0.96	0.89	0
ITM2C	0.435632	0.97	0.95	0
HOXB4	0.435358	0.559	0.022	0
CYR61	0.435114	0.523	0.21	0
VCAN	0.434879	0.786	0.63	0
RARB	0.433504	0.602	0.018	0
S100A13	0.431293	0.949	0.874	0
DPCD	0.427934	0.859	0.624	0
ID2	0.426896	0.733	0.574	0
FBLN1	0.426769	0.948	0.867	0
CCDC167	0.42589	0.838	0.63	0
HOXA3	0.425469	0.579	0.012	0
ANKRD1	0.425271	0.389	0.012	0
PRSS8	0.424933	0.847	0.593	0
CREG1	0.424921	0.779	0.48	0
PPDPF	0.424513	0.999	0.998	0
C1orf54	0.424005	0.679	0.26	0
NIPSNAP1	0.421877	0.953	0.872	0
ATP6V0E2	0.420951	0.731	0.308	0
TMED10	0.418515	0.934	0.822	0
ABLIM1	0.417991	0.647	0.204	0
PHPT1	0.417953	0.989	0.969	0
NPY	0.417612	0.337	0.036	0
RAB11FIP1	0.417013	0.647	0.251	0
PAX9	0.416272	0.562	0.008	0
DSTN	0.416143	0.998	0.993	0
COL18A1	0.414876	0.846	0.594	0
ERRFI1	0.414454	0.702	0.29	0
DYNLT1	0.412205	0.985	0.963	0
CAPN2	0.412192	0.752	0.377	0
HLA.C	0.410217	0.988	0.973	0
CTSB	0.408996	0.836	0.566	0
DCTN3	0.407236	0.85	0.631	0
PPIC	0.406276	0.737	0.409	0
C15orf61	0.406194	0.729	0.351	0
DAZAP2	0.404391	0.835	0.562	0
KIAA1217	0.402311	0.604	0.081	0
SCD5	0.401874	0.555	0.039	0
CD59	0.400594	0.83	0.585	0
SPOCK1	0.399222	0.538	0.135	0
EIF4H	0.398869	0.983	0.959	0
AP1S1	0.396507	0.919	0.792	0
PTOV1	0.396465	0.829	0.675	0
TMED3	0.395854	0.905	0.773	0
CNN3	0.394165	0.972	0.934	0
RAB25	0.393887	0.936	0.802	0
ACADVL	0.393819	0.831	0.61	0
PRAF2	0.393129	0.797	0.524	0
KLF3	0.392535	0.722	0.35	0
RSU1	0.392362	0.694	0.484	0
BTG3	0.391707	0.741	0.465	0
NINJ1	0.390804	0.855	0.666	0
NAA38	0.390753	0.898	0.759	0
MORF4L2	0.39053	0.998	0.996	0
FZD2	0.390423	0.611	0.116	0
TLE2	0.390418	0.588	0.121	0
GDF15	0.390225	0.453	0.113	0
CALU	0.389527	0.936	0.865	0
GAMT	0.384795	0.884	0.721	0
SVBP	0.383091	0.94	0.854	0
DDIT4	0.383035	0.876	0.566	0
ARF4	0.382744	0.922	0.825	0
C12orf75	0.382355	0.808	0.803	0
TMEM59	0.381538	0.963	0.912	0
SSR2	0.381027	0.997	0.984	0
RPL6	0.37769	1	1	0
WDR86	0.377167	0.672	0.282	0
PDGFC	0.376912	0.534	0.037	0
PBX1	0.374158	0.869	0.698	0
GYG1	0.373785	0.745	0.538	0
ANAPC13	0.373395	0.88	0.714	0
TMEM123	0.370643	0.936	0.817	0
NNAT	0.370574	0.368	0.151	0
SBF2	0.370234	0.394	0.215	0
ENO2	0.369625	0.839	0.645	0
TMED4	0.369478	0.815	0.626	0
N4BP2L2	0.368859	0.876	0.722	0
NDUFA4L2	0.365694	0.316	0.05	0
ARL6IP5	0.365355	0.79	0.552	0
PLD3	0.364267	0.944	0.891	0
CCDC34	0.364032	0.823	0.696	0
PLOD1	0.363105	0.66	0.275	0
RBX1	0.363035	0.997	0.99	0
HSP90B1	0.362536	0.962	0.956	0
MIAT	0.362047	0.598	0.269	0
ST13	0.361869	0.999	0.997	0
SSBP2	0.361355	0.714	0.362	0
ALKBH5	0.360895	0.812	0.654	0
ZNF503	0.359717	0.534	0.078	0
ARL4C	0.3586	0.546	0.097	0
TERF2IP	0.358507	0.685	0.312	0
GABARAPL2	0.357514	0.969	0.933	0
SRP14	0.357354	1	1	0
PLXNB2	0.355204	0.594	0.163	0
KLHL14	0.354551	0.415	0.01	0
TMEM176A	0.354267	0.401	0.022	0
KLHL5	0.353522	0.608	0.243	0
FKBP10	0.353303	0.867	0.701	0
CRELD1	0.353071	0.65	0.247	0
H1F0	0.353056	0.947	0.898	0
WDR83OS	0.353044	0.98	0.953	0
ETV5	0.35051	0.602	0.35	0
MEIS1	0.350473	0.521	0.02	0
MANF	0.35039	0.908	0.867	0
GPC3	0.349563	0.587	0.253	0
PPA1	0.349244	0.972	0.923	0
UBE2E2	0.347977	0.835	0.65	0
SERPING1	0.347968	0.729	0.494	0
PKM	0.347616	1	1	0
KLF10	0.34718	0.642	0.257	0
EFNA1	0.345396	0.524	0.066	0
LMAN1	0.343965	0.862	0.731	0
VEGFA	0.34329	0.545	0.139	0
HSD17B11	0.341467	0.69	0.458	0
AKAP9	0.341034	0.81	0.622	0
PCBP4	0.340959	0.731	0.464	0
MFAP2	0.340819	0.897	0.798	0
B4GALT1	0.340246	0.536	0.21	0
IFI27L2	0.339873	0.905	0.801	0
SPATS2L	0.339535	0.79	0.545	0
ATP6V1F	0.338809	0.986	0.971	0
MEAF6	0.338468	0.885	0.753	0
H3F3A	0.337481	1	1	0
CMTM7	0.33708	0.707	0.444	0
METRN	0.337035	0.646	0.317	0
SNX2	0.33668	0.83	0.648	0
EMX2	0.336312	0.391	0.007	0
TMEM263	0.33465	0.62	0.227	0
ECHDC2	0.334638	0.62	0.258	0
NOVA1	0.333935	0.68	0.405	0
NARF	0.332876	0.885	0.78	0
DNAJB9	0.332713	0.616	0.259	0
MAGED2	0.332681	0.911	0.826	0
SCOC	0.331082	0.898	0.799	0
S100A4	0.330912	0.545	0.317	0
C4orf48	0.329435	0.965	0.908	0
KLF5	0.329122	0.472	0.061	0
ADAMTS1	0.329075	0.376	0.064	0
LUC7L3	0.328856	0.941	0.879	0
TPBG	0.328708	0.697	0.426	0
TSEN34	0.328391	0.773	0.543	0
TIMP3	0.327576	0.469	0.258	0
TMEM176B	0.326803	0.391	0.03	0
ITIH5	0.326113	0.464	0.06	0
RPL31	0.325641	1	1	0
PCBP1	0.325473	0.988	0.966	0
HMGN3	0.325208	0.996	0.99	0
HES4	0.324298	0.566	0.208	0
HOXA.AS2	0.323816	0.457	0.014	0
VGLL4	0.322226	0.721	0.451	0
XBP1	0.321757	0.814	0.717	0
IRF2BP2	0.320956	0.594	0.232	0
FAM213A	0.320759	0.944	0.91	0
UFC1	0.317201	0.951	0.912	0
CIR1	0.31672	0.755	0.534	0
2020-03-05	0.316467	0.666	0.335	0
GLUL	0.315917	0.927	0.865	0
RPL34	0.315086	1	1	0
COL4A2	0.314528	0.653	0.344	0
GBE1	0.314103	0.494	0.112	0
ZNF436.AS1	0.312409	0.602	0.257	0
DLGAP4	0.31219	0.78	0.588	0
TPT1	0.311369	1	1	0
COMT	0.310944	0.508	0.131	0
TSC22D1	0.310894	0.936	0.873	0
EIF2AK1	0.310251	0.822	0.661	0
NEDD9	0.309792	0.472	0.052	0
LEMD1	0.309521	0.531	0.168	0
TMEM9	0.30921	0.868	0.752	0
ARMCX3	0.308844	0.665	0.368	0
METTL9	0.308433	0.964	0.923	0
CUTA	0.308222	0.996	0.991	0
COPZ1	0.307881	0.918	0.835	0
HEY1	0.307236	0.393	0.047	0
RCN1	0.306752	0.898	0.819	0
CALM2	0.30606	0.999	0.997	0
CXXC4	0.306025	0.474	0.043	0
PNRC2	0.304585	0.87	0.768	0
ARL2BP	0.303661	0.694	0.407	0
TCAF1	0.302695	0.631	0.292	0
MMP11	0.30253	0.509	0.119	0
TFRC	0.302489	0.636	0.316	0
RPS11	0.302196	1	1	0
FOXJ1	0.301001	0.45	0.045	0
HOXB3	0.300942	0.46	0.019	0
PCSK2	0.300663	0.351	0.029	0
PCBP2	0.299132	1	0.999	0
YPEL5	0.299015	0.788	0.584	0
NREP	0.298985	0.893	0.802	0
STT3B	0.2988	0.682	0.452	0
DAD1	0.298453	0.976	0.954	0
TSPAN3	0.296752	0.821	0.675	0
PRSS23	0.296235	0.455	0.158	0
SPRY2	0.296159	0.586	0.326	0
EPS8L2	0.296066	0.652	0.344	0
RBM38	0.295622	0.369	0.223	0
VAPA	0.295248	0.95	0.888	0
ZMAT3	0.295196	0.52	0.203	0
LYPD1	0.294835	0.57	0.249	0
CD44	0.294427	0.391	0.135	0
RAB4A	0.294097	0.908	0.825	0
CCND1	0.293787	0.751	0.641	0
AKAP12	0.29362	0.708	0.639	0
SCMH1	0.293049	0.506	0.144	0
SCCPDH	0.293034	0.67	0.413	0
SELK	0.292754	0.942	0.898	0
BTG1	0.29273	0.859	0.732	0
IDS	0.292652	0.586	0.324	0
LRPAP1	0.292537	0.778	0.621	0
C14orf2	0.292488	0.999	0.998	0
CPNE1	0.292409	0.808	0.656	0
FAM60A	0.292128	0.969	0.937	0
CSDE1	0.289916	0.99	0.981	0
PEX2	0.289252	0.714	0.465	0
TNNI3	0.28835	0.895	0.806	0
RAB40B	0.287898	0.507	0.114	0
FOXC1	0.287622	0.443	0.051	0
RNF181	0.286435	0.947	0.902	0
FKBP7	0.28643	0.547	0.184	0
UBE2E3	0.286083	0.958	0.935	0
DDAH1	0.28603	0.557	0.218	0
ZNF765	0.285907	0.513	0.184	0
RPL39	0.285389	1	1	0
PET100	0.285327	0.904	0.813	0
ZKSCAN1	0.284527	0.726	0.52	0
APLN	0.283757	0.201	0.016	0
IAH1	0.283714	0.787	0.606	0
OSTC	0.283034	0.997	0.993	0
GLTP	0.282512	0.704	0.442	0
P4HB	0.28195	0.974	0.96	0
FAM127A	0.281749	0.746	0.555	0
TSC22D3	0.281702	0.747	0.529	0
UBE2H	0.281587	0.73	0.555	0
PCAT14	0.280992	0.405	0.042	0
UXT	0.280849	0.954	0.924	0
CTNNA1	0.280571	0.845	0.754	0
PHIP	0.28046	0.816	0.699	0
TMEM56	0.280338	0.478	0.08	0
PNRC1	0.279892	0.841	0.726	0
CDV3	0.279651	0.657	0.442	0
PAPSS1	0.278149	0.714	0.514	0
ARL4A	0.277906	0.668	0.506	0
AXL	0.277303	0.581	0.33	0
NET1	0.276831	0.62	0.364	0
SVIP	0.276519	0.57	0.292	0
RP11.11N9.4	0.276468	0.851	0.776	0
PDHX	0.276297	0.639	0.428	0
MAN1A2	0.276197	0.589	0.299	0
ING4	0.275605	0.585	0.271	0
LDHB	0.275332	1	1	0
INSIG2	0.275223	0.592	0.325	0
PTPRF	0.274409	0.729	0.55	0
TMEM256	0.273948	0.997	0.993	0
P3H4	0.273919	0.61	0.311	0
KMT5C	0.273876	0.625	0.359	0
TYMS	0.273729	0.735	0.699	0
QSOX1	0.273344	0.641	0.401	0
TMED1	0.271769	0.728	0.529	0
DPM3	0.271308	0.836	0.715	0
SCG5	0.271117	0.577	0.345	0
F3	0.270905	0.409	0.143	0
QPRT	0.270263	0.972	0.966	0
RAI14	0.270221	0.657	0.451	0
PPIB	0.269589	0.992	0.992	0
BTG2	0.26955	0.57	0.28	0
TMSB4X	0.269311	1	1	0
COPS2	0.269115	0.764	0.598	0
ISL1	0.269107	0.383	0.021	0
MXI1	0.268426	0.529	0.193	0
ZNF226	0.268294	0.585	0.278	0
ZNF385A	0.267991	0.502	0.15	0
SEC31A	0.267841	0.678	0.447	0
HNRNPH2	0.267657	0.697	0.49	0
UBE2E1	0.266495	0.876	0.789	0
ITM2B	0.266304	0.947	0.93	0
PDLIM7	0.265818	0.765	0.612	0
PIAS1	0.265287	0.64	0.378	0
PFDN5	0.264613	1	1	0
COMMD3	0.264217	0.519	0.148	0
FGF20	0.264208	0.353	0.018	0
TUSC3	0.263249	0.822	0.737	0
CLDN11	0.262968	0.374	0.184	0
HERPUD1	0.262659	0.592	0.318	0
IP6K2	0.261672	0.875	0.817	0
AGRN	0.261555	0.564	0.28	0
RP11.736K20.5	0.261501	0.432	0.078	0
DAP	0.261217	0.738	0.573	0
PTTG1IP	0.260913	0.8	0.669	0
BCL2L1	0.260461	0.615	0.419	0
TSPAN2	0.260009	0.541	0.236	0
FOXP1	0.259839	0.611	0.351	0
EPM2AIP1	0.259781	0.545	0.252	0
ARRDC4	0.259001	0.497	0.169	0
IMMP1L	0.258998	0.667	0.452	0
LUC7L2	0.258518	0.676	0.469	0
PTBP1	0.25783	0.904	0.854	0
MAL2	0.256691	0.8	0.645	0
MAP2	0.256627	0.412	0.035	0
EXD3	0.255982	0.593	0.308	0
BMF	0.255799	0.473	0.132	0
ATP1B1	0.255786	0.65	0.506	0
NFE2L2	0.255277	0.644	0.414	0
PVRL2	0.254858	0.824	0.733	0
FREM2	0.253933	0.441	0.099	0
GSTA4	0.253793	0.691	0.519	0
NTPCR	0.253628	0.896	0.83	0
PDCD4	0.253403	0.58	0.292	0
AJUBA	0.252616	0.479	0.17	0
NOS1	0.252044	0.248	0.07	0
TMEM30A	0.252038	0.653	0.437	0
ID4	0.251371	0.435	0.119	0
PHLDA3	0.251179	0.637	0.418	0
IGF2BP2	0.250719	0.864	0.792	0
SNAPC3	0.250638	0.666	0.457	0
VEZF1	0.250064	0.612	0.368	0
COPB1	0.250011	0.628	0.419	0
SLC2A3	0.315747	0.782	0.757	3.05786e-287
MYL9	0.279644	0.822	0.791	3.84904e-266
MEST	0.273327	0.866	0.865	2.10459e-262
TAGLN	0.437766	0.532	0.579	1.45075e-19
Avg_logFC: log fold-chage of the average expression between the two groups. Positive values indicate that the gene is more highly expressed in the first group.
Pct.1: the percentage of cells where the gene is detected in the first group.
Pct.2: the percentage of cells where the gene is detected in the second group.
Adjusted P-value: P-value was adjusted by Benjamini-Hochberg method.
