# Supplementary material for: Single-cell analyses reveal distinct expression patterns and roles of long non-coding RNAs during hESC differentiation into pancreatic progenitors
Source: Stem Cell Res Ther. 2023 Mar 13;14:38. doi: 10.1186/s13287-023-03259-x (PMC10010006; doi:10.1186/s13287-023-03259-x)
Supplement: Supplementary file 3 — Additional file3. Table S3: Functional enrichments of differentially expressed genes during hESC differentiation. [file 13287_2023_3259_MOESM3_ESM.xlsx]

## Sheet: hESC
Supplementary Table 3. Functional enrichemtns of differentially expressed genes during hESC differentiation
GO Term	Genes	P-value
GO:0035019~somatic stem cell population maintenance	ZFP36L2, POLR2F, ZSCAN10, SFRP1, POU5F1, TDGF1, POLR2I, SOX2, RBPJ, LIN28A, FGF2, DPPA4	8.77035e-08
GO:0006418~tRNA aminoacylation for protein translation	TARS, WARS, CARS, YARS, EEF1E1, SARS, AARS, GARS, LARS, MARS	1.01139e-07
GO:0006369~termination of RNA polymerase II transcription	SRSF3, SRSF1, UPF3B, SRSF7, RBM8A, SNRPB, THOC6, LSM10, RNPS1, SSU72	6.5681e-06
GO:0000398~mRNA splicing, via spliceosome	SRSF1, SNRPA1, POLR2F, SNRPN, PPIL1, TRA2B, POLR2I, RNPS1, BUD31, SRSF3, RBPMS, UPF3B, SRSF7, RBM8A, SNRPB, LSM4	6.55844e-05
GO:0006865~amino acid transport	SLC1A5, SLC7A3, PDPN, SLC3A2, SLC38A1, SLC7A5, SLC7A11	7.53047e-05
GO:0006405~RNA export from nucleus	SRSF3, SRSF1, UPF3B, SRSF7, RBM8A, THOC6, RNPS1, RANBP1	0.000135792
GO:0045765~regulation of angiogenesis	WARS, SFRP1, ID1, TNFRSF12A, VASH2, FGF2	0.000410428
GO:0070059~intrinsic apoptotic signaling pathway in response to endoplasmic reticulum stress	ATF4, CEBPB, CHAC1, TRIB3, PMAIP1, DDIT3	0.000554123
GO:0031124~mRNA 3'-end processing	SRSF3, SRSF1, UPF3B, SRSF7, RBM8A, THOC6, RNPS1	0.000567456
GO:0006626~protein targeting to mitochondrion	TIMM9, TOMM40, TIMM13, TIMM44, DNAJC19, TIMM8B	0.000638714
GO:0008380~RNA splicing	SNRPA1, C1QBP, SRSF7, SNRPN, RBM8A, SNRPB, THOC6, LSM4, SAP18, LSM10, RNPS1, RBM39	0.000716531
GO:0048025~negative regulation of mRNA splicing, via spliceosome	C1QBP, SRSF7, TRA2B, SAP18, RNPS1	0.000829629
GO:0001649~osteoblast differentiation	ALPL, RSL1D1, SFRP1, RRAS2, SOX2, FHL2, GJA1, DDX21, HSPE1	0.00146496
GO:0015804~neutral amino acid transport	SLC1A5, SLC3A2, SLC38A1, SLC7A5	0.00218036
GO:0006564~L-serine biosynthetic process	PHGDH, PSAT1, PSPH	0.00251383
GO:0021762~substantia nigra development	PLP1, DYNLL1, UCHL1, BASP1, FGF2, CKB	0.00339573
GO:0006915~apoptotic process	ZFAND6, YARS, MRPL41, LITAF, GULP1, GJA1, EIF5A, PMAIP1, PIM2, PAWR, DDIT3, JADE1, SEMA6A, PRELID1, NME3, DYNLL1, C1QBP, CLIC4, GADD45G, THOC6, PYCARD, PPP2R2B, PHLDA1	0.00390203
GO:0006406~mRNA export from nucleus	SRSF3, SRSF1, UPF3B, SRSF7, RBM8A, THOC6, EIF5A, RNPS1	0.00484248
GO:0006366~transcription from RNA polymerase II promoter	CAMTA1, POLR2F, CEBPB, NUCKS1, CEBPG, SOX2, POLR2I, PMF1, FOXH1, ATF5, SALL2, ATF4, PSMC5, POU5F1, CEBPZ, DDX21, TAF9, TCEA1, NFE2L1, TCEB1, PARP1	0.00542987
GO:0045893~positive regulation of transcription, DNA-templated	CKS1B, CNBP, MAP2K2, TFE3, SOX2, FHL2, RNF187, PIM2, DDIT3, FOXN3, FOXH1, ATF5, ATF4, MRPL12, PSMC5, BLOC1S2, SFRP1, NFE2L1, MAD2L2, FGF2, HNRNPAB	0.0056957
GO:0072593~reactive oxygen species metabolic process	PRDX4, ATPIF1, PMAIP1, SESN2, DDIT4	0.0057763
GO:0009116~nucleoside metabolic process	NME4, UPP1, PRPS1, APRT	0.00673626
GO:0006123~mitochondrial electron transport, cytochrome c to oxygen	NDUFA4, CYCS, COX7C, COX5A	0.00780453
GO:0006595~polyamine metabolic process	OAZ2, SRM, AMD1	0.00844154

## Sheet: Day_2
Supplementary Table 3. Functional enrichemtns of differentially expressed genes during hESC differentiation
GO Term	Genes	P-value
GO:0006457~protein folding	TXNL1, HSP90AB1, CCT5, CCT4, PPIA, TXN, CCT2, HSPE1, FKBP1B, HSPA8	0.00013614
GO:0098609~cell-cell adhesion	HSP90AB1, PFN1, RPS26, ATIC, RAN, SNX5, SERBP1, IDH1, RPS2, PAICS, PRDX1, HSPA8	0.000159976
GO:0009168~purine ribonucleoside monophosphate biosynthetic process	ATIC, ADSL, PAICS, IMPDH2	0.000314903
GO:0051301~cell division	BOD1, CLTA, PPP1CA, ASUN, CDCA7, RAN, SKA3, CDC20, CDCA7L, CDK7, PPP1CC, UBE2S, TUBA1C	0.000384069
GO:0006364~rRNA processing	RPS26, IMP3, NOB1, NPM3, DDX21, RPL12, BOP1, RPS2, MDN1, XRN2	0.000491029
GO:0042776~mitochondrial ATP synthesis coupled proton transport	ATP5B, STOML2, ATP5G1, ATP5H	0.00137537
GO:0006412~translation	RPS26, MRPS16, MRPL3, SLC25A5, PABPC4, RPL39L, MRPL37, RPL22L1, RPL12, RPS2	0.00158049
GO:0006189~'de novo' IMP biosynthetic process	ATIC, ADSL, PAICS	0.00164797
GO:0055114~oxidation-reduction process	GLRX3, TXNL1, GLRX5, SCD, PGD, CYCS, PRDX1, ALDH3A2, FDFT1, PIR, TXN, SRD5A3, NQO1, IMPDH2, MGST1, NQO2	0.00171426
GO:0060071~Wnt signaling pathway, planar cell polarity pathway	PFN1, PSMB4, AP2S1, RAC1, PSMA7, AP2M1	0.00303065
GO:0075713~establishment of integrated proviral latency	PPIA, PSIP1, HMGA1	0.00303328
GO:1904871~positive regulation of protein localization to Cajal body	CCT5, CCT4, CCT2	0.00303328
GO:0050821~protein stabilization	HSP90AB1, PFN1, CCT5, CCT4, ATP1B3, CCT2, HSPD1	0.0033834
GO:1904851~positive regulation of establishment of protein localization to telomere	CCT5, CCT4, CCT2	0.00387267
GO:0060395~SMAD protein signal transduction	GDF3, T, NODAL, LEFTY2, LEFTY1	0.00430503
GO:0051085~chaperone mediated protein folding requiring cofactor	HSPE1, HSPD1, HSPA8	0.00480701
GO:0043065~positive regulation of apoptotic process	ATF4, C1QBP, DFFA, SFRP2, RAC1, BNIP3, HSPD1, PMAIP1, GAL, PDCD2	0.00496138
GO:0006098~pentose-phosphate shunt	TALDO1, PGD, TKT	0.00583422
GO:0008283~cell proliferation	KHDRBS1, PTGES3, PDK1, NANOG, NASP, RAC1, UCHL1, TXN, CDK7, BOP1, PRDX1	0.00597735
GO:1901998~toxin transport	CCT5, CCT4, BNIP3, CCT2	0.00656875
GO:0006164~purine nucleotide biosynthetic process	ATIC, ADSL, IMPDH2	0.00695224
GO:0042981~regulation of apoptotic process	PRELID1, GDF3, NME1, SERBP1, LEFTY2, PMAIP1, RABGGTB, LEFTY1	0.00795915
GO:0000302~response to reactive oxygen species	APOE, CYCS, TXN, PRDX1	0.00821436
GO:0045454~cell redox homeostasis	TXNL1, GLRX3, GLRX5, TXN, PRDX1	0.00923529

## Sheet: Day_3
Supplementary Table 3. Functional enrichemtns of differentially expressed genes during hESC differentiation
GO Term	Genes	P-value
GO:0006412~translation	MRPL22, RPS18, RPS27, SLC25A13, RPS29, RPL41, SLC25A5, RRBP1, SLC25A6, RPL3, RPL10, RPS2, RPS3	1.48229e-05
GO:0000184~nuclear-transcribed mRNA catabolic process, nonsense-mediated decay	RPS27, RPS18, RPS29, RPL41, RPL3, RPL10, PYM1, RPS2, RPS3	3.62324e-05
GO:0006614~SRP-dependent cotranslational protein targeting to membrane	RPS27, RPS18, RPS29, RPL41, RPL3, RPL10, RPS2, RPS3	5.86278e-05
GO:0042074~cell migration involved in gastrulation	CER1, NODAL, SOX17, MIXL1	6.09856e-05
GO:0060316~positive regulation of ryanodine-sensitive calcium-release channel activity	TRDN, CALM3, GSTO1, CALM1	9.07731e-05
GO:0006413~translational initiation	RPS27, RPS18, RPS29, RPL41, RPL3, EIF3K, RPL10, RPS2, RPS3	9.84444e-05
GO:0019083~viral transcription	RPS27, RPS18, RPS29, RPL41, RPL3, RPL10, RPS2, RPS3	0.000177221
GO:0001706~endoderm formation	DUSP4, LHX1, EOMES, SOX17	0.000232288
GO:0060315~negative regulation of ryanodine-sensitive calcium-release channel activity	TRDN, CALM3, GSTO1, CALM1	0.000232288
GO:0043537~negative regulation of blood vessel endothelial cell migration	HMGB1, APOE, ANGPT2, TGFB1	0.00037844
GO:0006695~cholesterol biosynthetic process	MSMO1, SQLE, HMGCS1, IDI1, DHCR24	0.000651807
GO:0045071~negative regulation of viral genome replication	PLSCR1, ZC3HAV1, IFITM1, BST2, APOBEC3G	0.000793963
GO:0010880~regulation of release of sequestered calcium ion into cytosol by sarcoplasmic reticulum	TRDN, CALM3, GSTO1, CALM1	0.0008226
GO:0045893~positive regulation of transcription, DNA-templated	MAP2K1, OTX2, EOMES, TGFB1, CAMKK2, ZIC2, FOXH1, YWHAH, SFRP1, LHX1, SMARCD3, GATA6, ROR2, SOX17, USP22	0.00107806
GO:0030308~negative regulation of cell growth	EI24, SERPINE2, SFRP1, BST2, CDA, SOX17, TGFB1	0.001731
GO:0030178~negative regulation of Wnt signaling pathway	CER1, GSC, SFRP1, SHISA2, DKK4	0.00213349
GO:0001570~vasculogenesis	HHEX, TEAD2, HAS2, SOX17, TGFB1	0.00280218
GO:0009653~anatomical structure morphogenesis	GPC4, IER3, S1PR3, DYNLL1, LHX1, FSCN1	0.00281818
GO:0007179~transforming growth factor beta receptor signaling pathway	FOXH1, CCL2, LEFTY2, FERMT2, TGFB1, LEFTY1	0.00281818
GO:0007507~heart development	NRP2, MAP2K1, TDGF1, PRKDC, ADAM19, COX17, TGFB1, MIXL1	0.00319649
GO:0006754~ATP biosynthetic process	SLC25A13, ATP5I, ATP5H, TGFB1	0.00338503
GO:0044344~cellular response to fibroblast growth factor stimulus	CCL2, SFRP1, LHX1, TDGF1	0.00373244
GO:0035456~response to interferon-beta	PLSCR1, IFITM1, BST2	0.00374671
GO:0007420~brain development	NODAL, H2AFY2, EOMES, HMGCS1, CNTNAP2, PRKDC, COX17, ZIC2	0.00393196
GO:0060395~SMAD protein signal transduction	NODAL, LEFTY2, ROR2, TGFB1, LEFTY1	0.00405437
GO:0090009~primitive streak formation	HHEX, LHX1, OTX2	0.00465122
GO:0060766~negative regulation of androgen receptor signaling pathway	FOXH1, SFRP1, NODAL	0.00672852
GO:0001657~ureteric bud development	CER1, SFRP1, LHX1, TGFB1	0.00729542
GO:0006364~rRNA processing	RPS27, RPS18, RPS29, RPL41, RPL3, RPL10, RPS2, RPS3	0.00743841

## Sheet: Day_9
Supplementary Table 3. Functional enrichments of differentially expressed genes during hESC differentiation
GO Term	Genes	P-value
GO:0061621~canonical glycolysis	ALDOA, PKM, GPI, TPI1, ENO2, ENO3, PGK1, ENO1	3.40324e-06
GO:0006096~glycolytic process	ALDOA, GPI, LDHA, TPI1, ENO2, ENO3, PGK1, ENO1	2.32278e-05
GO:0098609~cell-cell adhesion	ALDOA, LDHA, VAPA, CNN3, SNX2, S100A11, H1FX, PDLIM1, RAB1A, ANXA2, PKM, EPCAM, KRT18, RPL6, PCBP1, RPL34, EIF4H, HSPA5, PERP, EPS8L2, ENO1	3.17495e-05
GO:0009952~anterior/posterior pattern specification	HOXB3, HOXB4, HOXB1, HOXB2, HOXA3, BTG2, HOXB5, EMX2, PBX1, SCMH1, NR2F2	4.3221e-05
GO:0001666~response to hypoxia	ATP1B1, LDHA, NOS1, PGF, CLDN3, CST3, PDLIM1, CAPN2, DDIT4, AJUBA, PKM, HSP90B1, PLOD1, PLOD2, VEGFA, ALKBH5	4.71816e-05
GO:0008285~negative regulation of cell proliferation	ING4, IGFBP6, SOX4, SKAP2, MXI1, SPRY2, SPRY1, GATA3, RARB, QSOX1, COL18A1, B4GALT1, KLF10, S100A11, ZNF503, CD164, CDKN1A, EIF2AK1, BTG2, BTG1, PKP2, BTG3, ADAMTS1, RBM38, RIPPLY3, IGFBP3	4.72368e-05
GO:0043066~negative regulation of apoptotic process	PRDX2, BCL2L1, NAA38, PDCD4, CD74, MIF, PHIP, EPCAM, SPRY2, CD44, XBP1, DAD1, TPT1, RARB, HSPA5, CYR61, ANXA1, HMGA2, CDKN1A, HSP90B1, KRT18, PLK2, CD59, VEGFA, ARF4, BNIP3L, UBC, PIAS1	6.87854e-05
GO:0000122~negative regulation of transcription from RNA polymerase II promoter	COPS2, TSHZ2, EFNA1, SOX2, ANKRD1, CALR, N4BP2L2, TSC22D3, AES, MEIS2, HEY1, XBP1, PEX2, GATA3, RARB, NR2F2, TXNIP, KLF5, FOXJ1, KLF10, SOX11, ISL1, HMGA2, FOXP1, HES1, HOXB3, AJUBA, UXT, HOXB4, CCND1, BTG2, ID2, SALL1, VEGFA, UBC, ID4, PIAS1, RIPPLY3	7.24197e-05
GO:0006977~DNA damage response, signal transduction by p53 class mediator resulting in cell cycle arrest	CDKN1A, BTG2, PLK2, PCBP4, UBC, ARID3A, SOX4, RBM38, ZNF385A	0.000200944
GO:0008284~positive regulation of cell proliferation	PGF, SOX4, BCL2L1, CALR, EPCAM, PHIP, HOXA3, ZNF703, XBP1, CTGF, PDGFC, RAB25, RARB, APLN, FN1, KLF5, COL18A1, SOX11, CST3, IGF2, ISL1, FGF20, S100A13, HES1, VEGFA, ID4, PBX1	0.000248808
GO:0001525~angiogenesis	KLF5, SAT1, COL18A1, COL4A2, EFNA1, PGF, MEIS1, ANXA2, HOXB3, GPI, HOXA3, HEY1, CTGF, XBP1, VEGFA, VEZF1, FN1	0.000266421
GO:0044267~cellular protein metabolic process	CALCA, APP, GSN, IGFBP6, CST3, UBC, H3F3A, IGF2, IGFBP2, ITM2B, IGFBP3, IGFBP5	0.000267291
GO:0048704~embryonic skeletal system morphogenesis	HOXB3, HOXB4, HOXB1, HOXB2, HOXA3, HOXB5, SOX11	0.000484262
GO:0048146~positive regulation of fibroblast proliferation	S100A6, CDKN1A, FBLN1, PDGFC, CD74, ANXA2, FN1, MIF	0.000487679
GO:0045665~negative regulation of neuron differentiation	APP, ID2, SOX2, ID4, PBX1, ISL1, CALR, MEIS1	0.000610656
GO:0045944~positive regulation of transcription from RNA polymerase II promoter	HMGN3, FOXA2, ELF3, MORF4L2, SOX2, SOX4, ANKRD1, PAX1, MEIS1, PHIP, EPCAM, APP, MEIS2, HEY1, PAX9, XBP1, PCBP1, GATA3, ARMCX3, AGRN, RARB, ETV5, CYR61, KLF5, SSBP2, NOS1, FOXJ1, SOX11, ARID3A, ISL1, HMGA2, FOXP1, HES1, HOXB4, HOXB1, SALL1, HOXB5, ARF4, VEGFA, UBC, FOXC1, ID4, PBX1, NFE2L2	0.000632986
GO:0030198~extracellular matrix organization	B4GALT1, COL18A1, COL4A2, ELF3, SPINT1, COL2A1, FBLN1, APP, CD44, MFAP2, VCAN, AGRN, SPP1, FN1, CYR61	0.000663052
GO:0045214~sarcomere organization	ACTG1, KRT19, KRT8, ANKRD1, TPM1, FOXP1	0.000844043
GO:0006094~gluconeogenesis	ALDOA, GPI, TPI1, ENO2, ENO3, PGK1, ENO1	0.000938628
GO:0043065~positive regulation of apoptotic process	TXNIP, ING4, LDHA, ZMAT3, SOX4, ANKRD1, BCL2L1, HMGA2, MLLT11, BNIP3L, UBC, FAM162A, RARB, BMF, IGFBP3, PHLDA3, ARL6IP5, IP6K2, NET1	0.000966748
GO:0001558~regulation of cell growth	TFRC, CTGF, IGFBP6, SPOCK1, IGFBP2, IGFBP3, NET1, CYR61, IGFBP5	0.00114523
GO:0010951~negative regulation of endopeptidase activity	WFIKKN1, APP, SERPINF1, SPINT2, ITIH5, SPINT1, SERPING1, SPOCK1, PCSK1N, SERPINI1, WFDC2	0.00128676
GO:2000146~negative regulation of cell motility	FBLN1, SPINT2, GATA3, CTNNA1	0.00132551
GO:0036500~ATF6-mediated unfolded protein response	HSP90B1, XBP1, HSPA5, CALR	0.00132551
GO:0002576~platelet degranulation	ALDOA, APP, VEGFA, SERPING1, IGF2, TMSB4X, QSOX1, TIMP3, CALM2, FN1	0.00150734
GO:0045892~negative regulation of transcription, DNA-templated	ING4, COPS2, ELF3, KLF10, TLE2, CALR, HMGA2, PDCD4, FOXP1, CALCA, HES1, MAGED1, ZNF703, AES, CIR1, HEY1, PAX9, ID2, PFDN5, GATA3, SALL1, ID4, DAP, NR2F2, SCMH1, ENO1	0.00151758
GO:0016338~calcium-independent cell-cell adhesion via plasma membrane cell-adhesion molecules	CLDN4, CLDN3, CLDN6, CLDN10, CLDN11	0.00193701
GO:0007155~cell adhesion	COL18A1, B4GALT1, ATP1B1, PTPRF, EFNB1, NEDD9, CD99, NINJ1, CLDN10, BCAM, SPOCK1, CD164, CTNNA1, TPBG, HES1, APP, CD44, FREM2, CTGF, LSAMP, VCAN, SPP1, FN1, CYR61	0.00229815
GO:0030855~epithelial cell differentiation	ACADVL, ELF3, TAGLN, CNN3, VEGFA, FZD2, CTSB, PGK1	0.00230939
GO:2000178~negative regulation of neural precursor cell proliferation	BTG2, ID2, SPINT2, SPINT1	0.00250408
GO:0040008~regulation of growth	UBE2E3, AES, ZMAT3, MORF4L2, CREG1, NEDD9, HMGA2	0.00250614
GO:0032355~response to estradiol	TXNIP, GPI, CCND1, CTGF, CST3, ANXA1, IGFBP2, CALR, NR2F2	0.00261938
GO:0042493~response to drug	TXNIP, COL18A1, SRP14, LDHA, PGF, EMX2, ANXA1, CST3, COMT, CALR, MDK, TYMS, CDKN1A, CCND1, GATA3, DAD1, ENO3, IGFBP2	0.00278512
GO:0009887~organ morphogenesis	ABLIM1, COL18A1, AES, PAX9, GATA3, GAMT, PDGFC, TLE2, TMEM176B	0.00280495
GO:0009653~anatomical structure morphogenesis	HOXA1, KRT18, GPC3, HOXB5, GATA3, IGF2BP2, SCMH1, PHLDA3, CYR61	0.00280495
GO:0001501~skeletal system development	WFIKKN1, AES, SOX11, KLF10, SOX4, IGF2, COL2A1, FOXC1, VCAN, PAPSS1, PAX1	0.00322913
GO:0006888~ER to Golgi vesicle-mediated transport	SEC31A, VAPA, TMED3, CD59, COPB1, ARF4, COPZ1, TMED10, LMAN1, TMED9, DCTN3, RAB1A	0.00327187
GO:0018279~protein N-linked glycosylation via asparagine	STT3B, OSTC, TUSC3, DAD1, DPM3, LMAN1	0.00369649
GO:0055010~ventricular cardiac muscle tissue morphogenesis	PKP2, FOXC1, ISL1, TNNI3, TPM1	0.00377018
GO:0034975~protein folding in endoplasmic reticulum	HSP90B1, VAPA, HSPA5, CALR	0.0041748
GO:0043518~negative regulation of DNA damage response, signal transduction by p53 class mediator	CD44, PTTG1IP, CD74, MIF	0.0041748
GO:1902166~negative regulation of intrinsic apoptotic signaling pathway in response to DNA damage by p53 class mediator	CD44, ZNF385A, CD74, MIF	0.0041748
GO:0097284~hepatocyte apoptotic process	KRT18, GSN, KRT8, BCL2L1	0.0041748
GO:0006366~transcription from RNA polymerase II promoter	KLF5, COPS2, SSBP2, ELF3, FOXJ1, SOX11, SNAPC3, SOX2, ARID3A, SOX4, HMGA2, ISL1, MEIS1, PAX1, TSC22D1, MEIS2, PAX9, XBP1, HOXB5, GATA3, PBX1, FOXC1, NFE2L2, VEZF1, ETV5	0.00445442
GO:0051897~positive regulation of protein kinase B signaling	SPRY2, XBP1, F3, GATA3, AXL, CPNE1, IGF2, IGFBP5	0.00639617
GO:0003151~outflow tract morphogenesis	HES1, DHRS3, SOX11, VEGFA, FZD2, ISL1	0.00677843
GO:0043627~response to estrogen	GSTM3, LDHA, KRT19, CCND1, GATA3, IGFBP2, CTNNA1	0.00694199
GO:0035019~somatic stem cell population maintenance	HES1, SALL1, KLF10, SOX2, SOX4, PBX1, HMGA2	0.00694199
GO:0032781~positive regulation of ATPase activity	GABARAPL2, PFN2, ATP1B1, RAB4A, TPM1	0.00829197
GO:0033138~positive regulation of peptidyl-serine phosphorylation	SPRY2, PFN2, CD44, VEGFA, AKAP9, TERF2IP, MIF	0.0098872
