# Supplementary material for: Single-cell analyses reveal distinct expression patterns and roles of long non-coding RNAs during hESC differentiation into pancreatic progenitors
Source: Stem Cell Res Ther. 2023 Mar 13;14:38. doi: 10.1186/s13287-023-03259-x (PMC10010006; doi:10.1186/s13287-023-03259-x)
Supplement: Supplementary file 4 — Additional file4. Table S4: Statistics of scRNA-seq data. [file 13287_2023_3259_MOESM4_ESM.xlsx]

## Sheet: Sheet1
Supplementary Table 4. Statistics of scRNA-seq data
Sample	Number of cells	Average number of UMI	Average number of expressed genes	Average proportion of reads mapped to mitochondrial genes
hESC	6178	32471	5310	0.04
Day 2	7615	28247	4731	0.04
Day 4	13082	22880	4088	0.04
Day 5	10537	20180	4151	0.04
Day 6	6687	22820	4479	0.03
Day 7	8107	25965	4628	0.02
Day 8	5036	24145	4352	0.03
Day 9-C	6825	22504	4587	0.03
Day 9-R1	7410	19727	4037	0.02
Day 9-R2	5905	19822	4109	0.02
