# Supplementary material for: Single-cell analyses reveal distinct expression patterns and roles of long non-coding RNAs during hESC differentiation into pancreatic progenitors
Source: Stem Cell Res Ther. 2023 Mar 13;14:38. doi: 10.1186/s13287-023-03259-x (PMC10010006; doi:10.1186/s13287-023-03259-x)
Supplement: Supplementary file 5 — Additional file5. Table S5: List of pseudotime-associated lncRNAs. [file 13287_2023_3259_MOESM5_ESM.xlsx]

## Sheet: Sheet1
Supplementary Table 5. List of pseudotime associated lncRNAs
Gene symble	Avg_logFC	Pct.1	Pct.2	Adjusted P-value	Specifically expressed sample	Expression pattern
MIAT	0.357131	0.716	0.208	0	Day 9	Pattern I
RP11-771K4.1	0.415545	0.786	0.309	0	Day 5	Pattern I
PCAT14	0.292455	0.721	0.333	0	Day 5	Pattern I
CRNDE	0.569089	0.866	0.473	0	Day 6	Pattern I
AC009501.4	0.375978	0.548	0.029	0	Day 6	Pattern I
RP11-348J12.2	0.291843	0.42	0.047	0	Day 6	Pattern I
RP11-1143G9.5	0.282	0.403	0.033	0	Day 6	Pattern I
RP11-115D19.1	0.324883	0.915	0.544	0	Day 7	Pattern I
RP11-295G20.2	0.259186	0.605	0.245	0	Day 7	Pattern I
HOTAIRM1	1.36203	0.996	0.362	0	Day 8	Pattern I
RP11-736K20.5	0.648735	0.864	0.249	0	Day 8	Pattern I
LINC01021	0.458188	0.917	0.594	0	Day 8	Pattern I
TP53TG1	0.366513	0.868	0.625	0	Day 8	Pattern I
KCNQ1OT1	0.36513	0.888	0.655	0	Day 8	Pattern I
HOXB-AS1	1.02314	0.907	0.15	0	Day 9	Pattern I
RP11-834C11.4	0.537929	0.621	0.092	0	Day 9	Pattern I
HOXA-AS2	0.326182	0.489	0.03	0	Day 9	Pattern I
RP11-1144P22.1	1.45278	0.995	0.166	0	hESC	Pattern II
FOXD3-AS1	1.35949	0.978	0.203	0	hESC	Pattern II
LINC00678	1.26199	0.977	0.121	0	hESC	Pattern II
RP11-132A1.3	0.959815	0.831	0.03	0	hESC	Pattern II
RP11-20D14.6	0.859757	0.973	0.315	0	hESC	Pattern II
RP11-469A15.2	0.664904	0.938	0.334	0	hESC	Pattern II
PWAR6	0.528035	0.913	0.403	0	hESC	Pattern II
RP11-69I8.2	0.447021	0.714	0.083	0	hESC	Pattern II
RP11-568A7.4	0.439327	0.783	0.148	0	hESC	Pattern II
SNHG12	0.400533	0.601	0.143	0	hESC	Pattern II
SNHG15	0.35951	0.766	0.441	0	hESC	Pattern II
RNASEH1-AS1	0.324661	0.802	0.358	0	hESC	Pattern II
LINC00545	0.292977	0.694	0.104	0	hESC	Pattern II
LINC00662	0.263571	0.645	0.263	0	hESC	Pattern II
RP11-12G12.7	0.252285	0.743	0.308	0	hESC	Pattern II
D21S2088E	0.385821	0.635	0.082	0	hESC	Pattern II
LINC01405	0.417624	0.894	0.355	0	Day 2	Pattern III
RP11-148B6.1	0.411362	1	0.468	0	Day 2	Pattern III
LINC01356	0.645286	0.99	0.44	0	Day 2	Pattern III
SNHG25	0.484857	0.971	0.629	0	Day 2	Pattern III
ERVH48.1	0.36003	0.706	0.216	0	Day 2	Pattern III
GATA6-AS1	1.1821	0.923	0.139	0	Day 4	Pattern III
LINC00467	0.976858	0.954	0.355	0	Day 4	Pattern III
RP11-445F12.1	0.96139	0.917	0.048	0	Day 4	Pattern III
RP3-428L16.2	0.816129	0.795	0.072	0	Day 4	Pattern III
LINC00458	0.602017	0.608	0.084	0	Day 4	Pattern III
AP000688.29	0.404886	0.635	0.102	0	Day 4	Pattern III
RP11-380D23.2	0.314266	0.527	0.035	0	Day 4	Pattern III
RP11-326K13.4	0.282598	0.452	0.056	0	Day 4	Pattern III
CH17.189H20.1	0.280251	0.717	0.445	0	Day 4	Pattern III
RP13-188A5.1	0.27984	0.528	0.147	0	Day 4	Pattern III
LINC00261	0.897771	0.917	0.227	0	Day 5	Pattern III
HHIP-AS1	0.414074	0.659	0.124	0	Day 5	Pattern III
AC007405.6	0.311128	0.635	0.334	0	Day 5	Pattern III
RP11-295M3.4	0.261651	0.421	0.035	0	Day 5	Pattern III
Avg_logFC: log fold-chage of the average expression between the two groups. Positive values indicate that the gene is more highly expressed in the first group.
Pct.1: the percentage of cells where the gene is detected in the first group.
Pct.2: the percentage of cells where the gene is detected in the second group.
Adjusted P-value: P-value was adjusted by Benjamini-Hochberg method.
