# Supplementary material for: Single-cell analyses reveal distinct expression patterns and roles of long non-coding RNAs during hESC differentiation into pancreatic progenitors
Source: Stem Cell Res Ther. 2023 Mar 13;14:38. doi: 10.1186/s13287-023-03259-x (PMC10010006; doi:10.1186/s13287-023-03259-x)
Supplement: Supplementary file 6 — Additional file6. Table S6: The Pearson correlation coefficients of gene pairs in co-expression network. [file 13287_2023_3259_MOESM6_ESM.xlsx]

## Sheet: network_1
Supplementary Table 6. The Pearson correlation coefficients of gene pairs in co-expression network
Gene1	Gene2	Pearson correlation coefficients
RNASEH2A	H2AFZ	0.755941
UTP18	USP14	0.721979
ZNF770	GPRC5B	0.737023
SNAPC3	AMN1	0.758805
TSTA3	REV3L	0.734188
PRPF18	PMPCA	0.753238
CER1	ATPAF2	0.811872
SLC27A5	L1TD1	0.811527
SCLT1	NUF2	0.791609
NARS	IMPACT	0.735224
SRP54	LMAN1	0.720123
UBE2E1	LYRM1	0.721893
TIMM50	NARS	0.763281
PIM2	COQ3	0.762543
YIPF4	RAB14	0.751727
RARRES2	GULP1	0.76715
EIF2S2	ARPC2	0.725293
ISM1	FAM135B	0.773202
SH2D2A	FLVCR1.AS1	0.815621
EPHA1.AS1	ELOVL5	0.758724
PTPRZ1	CKMT1B	0.771145
LAMTOR1	FIBCD1	0.738471
TMED10	ARMCX3	0.791755
EIF4H	CAPZA2	0.722405
PLK1	CENPC	0.756316
MAF1	HMG20B	0.724851
MAGED2	COPB1	0.765595
SURF2	RABEPK	0.785244
INHBE	FAM129A	0.85955
HHLA1	CHST4	0.72811
POLD2	MRPS16	0.745512
SREK1IP1	RP11.191L9.4	0.776751
SLC27A5	MFSD3	0.752287
UTP18	HSP90AA1	0.73239
SCP2	CD164	0.792398
RPS15A	PSMD12	0.73878
TBC1D1	RAB11FIP1	0.791383
RP11.624M8.1	RABGAP1L	0.815677
SLN	KCTD12	0.726027
XXbac.BPG27H4.8	EMD	0.799273
CHAC1	CAMKV	0.84178
CSRP3	COL11A2	0.799015
HAGHL	AC005592.1	0.722609
MAP9	AURKAIP1	0.734866
PDCL3	LTV1	0.738335
ZNF703	MEAF6	0.784605
RABGAP1L	KIF1A	0.782224
FKBP7	ALDH18A1	0.746226
JADE1	AUTS2	0.798118
PKP2	FBXO3	0.766667
BCAM	ADAMTS1	0.729317
MSRB3	CRB2	0.786235
SRSF7	MCM3	0.735572
TRAPPC8	LHX1	0.796662
SDAD1	CDC123	0.734728
INHBE	CUTC	0.783949
MYL3	CRYAB	0.737673
KIZ	GPRIN2	0.792474
SEC23B	PSMD13	0.731613
XXbac.B33L19.4	FZD8	0.795371
TM9SF4	PLOD1	0.77715
P3H2.AS1	DKK4	0.738897
RPL28	PRKAR1A	0.729984
NOL7	COA6	0.744897
VCX3B	LHX1	0.753176
SMIM24	ASB5	0.72068
PRAF2	AMDHD2	0.791787
SLC12A4	CDKN2AIPNL	0.746191
TIMM50	PSMD11	0.738896
SLC39A7	OS9	0.731589
POLR2L	C19orf53	0.824015
VLDLR.AS1	CA7	0.805546
STC2	AKNA	0.824758
TMEM70	GAR1	0.77352
TSPAN2	AK9	0.766932
LRP8	ADCY2	0.779623
RFPL2	IL17B	0.808509
PPIC	COMT	0.741187
PTK2	BCAM	0.740854
ETV3L	CLEC19A	0.832894
RTN4IP1	RP3.399L15.3	0.871093
NCR1	CALB1	0.820598
RHOBTB3	DACT2	0.735223
PSMC1	ACADVL	0.735113
TMED3	EIF4EBP2	0.723045
SCARF1	HEY2	0.884031
PMAIP1	ACSL6	0.795182
MGST1	L1TD1	0.757791
LNX1	GSTA4	0.736914
NCKAP5	HLX	0.844726
RTN4IP1	ETF1	0.766496
ZSCAN10	HHLA1	0.779179
PNO1	NOLC1	0.753781
TNS4	FGF17	0.863299
MFAP4	CALCR	0.861967
UBAC2	CLDN3	0.763175
SMIM24	GNAZ	0.760982
REEP4	INCENP	0.731349
SUPT16H	LSM3	0.72512
NUCKS1	MRPL20	0.748303
SLC38A5	NUDT21	0.724241
ZFPM2	PECAM1	0.825705
LOXL1	LHX9	0.904857
RILP	FKBP11	0.796091
RP11.9B6.1	RMND5B	0.743537
RP11.452K12.4	RP11.12G12.7	0.742515
TXNIP	MED15	0.752204
LYPD6	FGF10	0.743591
TCEAL1	ASCC1	0.720399
TSPEAR.AS2	PIK3R6	0.792087
HOXB2	FIBP	0.775608
FAM129A	COL5A3	0.730984
LRRC2	CA12	0.766397
LCN2	HCN4	0.742998
GART	CSE1L	0.782641
SUSD6	KIAA1522	0.730672
RARB	P4HA2	0.726863
ZNF428	RPL12	0.829169
HHIP	COL4A6	0.749867
NTNG2	CD177	0.773202
HCN4	B3GALT5	0.809143
TDRG1	CDC16	0.766618
HOXA.AS2	CD164	0.765679
PGK1	LRRC1	0.724808
SLC7A1	ISOC2	0.724446
MIF	HOXA.AS2	0.838606
SLC39A6	FIG4	0.731627
SLC25A13	RP11.380D23.1	0.81951
NTN4	CBR1	0.782881
PSMG4	NOP16	0.784269
GLB1L3	GDF3	0.831205
YARS	ARHGAP9	0.723666
TGFBR2	CPNE2	0.734717
ZNF292	ADGRL2	0.778867
PRDX5	FOXH1	0.803624
PHLDB3	PCAT6	0.731316
RASGEF1A	MEAF6	0.739964
PRDX5	B9D1	0.723311
SLC47A1	EMC10	0.778273
TNS4	RP11.326K13.4	0.813861
SLC16A3	PLOD2	0.790962
NDUFS2	LRRC41	0.747416
SLBP	RPA2	0.7536
UGT3A2	FXYD5	0.796477
RCAN3	MAP2K1	0.758212
RP11.71N10.1	CLEC19A	0.796648
SERHL2	CYP3A4	0.790618
GATA6.AS1	CTSF	0.743892
GABARAP	ATP6V0E2	0.825696
PPM1B	GDPD2	0.763574
WFIKKN1	C4orf3	0.827244
TRIM45	CRELD1	0.744985
ZC3HAV1	LINC00544	0.857766
RAB17	ANO1	0.825458
ECEL1	AC007405.6	0.768372
TEF	ATP6V1F	0.729778
EPM2AIP1	C19orf24	0.741252
GALNT14	ADAM28	0.867999
FZD2	CLDN4	0.742007
MAP4K2	FMNL3	0.817353
SAP18	HRH3	0.767142
HNRNPU	EWSR1	0.748125
ZIC5	UPF3A	0.726965
UBE2D2	RP11.35J1.2	0.740663
TMEM255B	ADRB3	0.914968
TMEM14A	PTTG1IP	0.746514
UNC5B.AS1	LYPD1	0.735328
TEK	BCAP29	0.725738
SPTBN1	MMRN2	0.750864
HNRNPH2	EPCAM	0.749529
RNF26	HP1BP3	0.762939
NOXO1	MAT1A	0.7579
PWAR6	PSMG3	0.723168
ZSWIM4	CTA.363E6.6	0.76609
RABGGTB	PMAIP1	0.860934
PPP1R17	HOXA.AS2	0.847441
ZNF558	TEAD3	0.759107
PRDX4	CCDC47	0.759008
RBBP7	DYNC1LI1	0.740125
XRCC5	PSMD11	0.858877
GHITM	FUCA1	0.728474
RAB1A	B4GAT1	0.798446
CPE	CCNDBP1	0.762188
TCL1B	BOLA3	0.734236
RABGGTB	MMP9	0.867688
UQCR10	POLR2L	0.832801
TSPYL2	B4GAT1	0.720524
SLC3A2	RDH12	0.76724
EIF4A3	EFTUD2	0.785243
RASL10A	F2RL2	0.904112
PPP2R2B	MATK	0.751772
TMC8	CLDN5	0.805012
MGST1	CDC123	0.736384
MLLT3	HMBOX1	0.738367
C20orf27	AUNIP	0.727181
TWIST1	COL5A1	0.842802
IGDCC3	EMX2OS	0.859774
RPL28	ACO2	0.808527
RPL24	PRPF18	0.722938
SPINT2	ESPN	0.794739
XRCC5	PSMD12	0.829832
CBR3	AHSP	0.749648
PCCB	NARS	0.732812
ROR2	POTEC	0.784282
DYSF	ARHGEF15	0.847172
SKAP2	RPH3AL	0.779408
WFIKKN1	CFAP36	0.768742
LAGE3	C8orf88	0.791919
AP000688.29	ADGRG2	0.752584
ZIC5	CEBPZOS	0.788639
RET	POU5F1	0.744461
NUDT1	FKBP10	0.79588
THOC2	SOBP	0.736052
ZSCAN10	MAD2L2	0.850749
PAX1	GFOD2	0.738997
GSTA4	ENO1	0.76256
TNFRSF10B	IDH2	0.734066
KIF14	CKS1B	0.781529
SOSTDC1	RBP1	0.724623
DNAJB9	ACADVL	0.736838
PSPH	C19orf25	0.777961
SLC9A3R1	KLHL6	0.752244
TEX9	HOXA3	0.811817
XYLT2	LYSMD1	0.735194
IFITM1	ENHO	0.731765
SYN3	RRAS2	0.7349
MGST2	DIO3	0.806792
SPICE1	MXI1	0.732786
SDC3	RBFOX1	0.746509
ZNF761	SUSD6	0.737471
EMC8	C1QBP	0.721082
RASGRP2	MRS2	0.735112
RPL39L	KLKB1	0.803672
PSRC1	CKAP2	0.919446
SNHG12	RNF13	0.728209
YARS	POLR3G	0.833186
RTP1	NFE2L3	0.735474
SNHG25	PEF1	0.73786
LGALS8	AC104653.1	0.758134
RHBDD3	ASNA1	0.805039
SRD5A3	ETV4	0.782227
TMEM223	C12orf56	0.747786
ORC4	MRPS22	0.733723
SHROOM4	ITGA10	0.748938
RPL30	EEF1A1	0.733801
OIP5	BUB1B	0.871219
RELN	POLB	0.754065
PTP4A2	NT5DC2	0.733761
PSMC4	PPID	0.759783
UBC	SAR1B	0.791033
HOOK1	CYB5A	0.740918
MRPL11	AGTRAP	0.794024
ST8SIA5	SLC43A1	0.747097
TUBB2B	CSMD1	0.818939
FAM210A	ABHD6	0.722525
RP11.465N4.4	PRSS22	0.780299
TCAF1	NPEPPS	0.768052
MRPS16	ATP1A3	0.77116
TGFBR3L	ATF5	0.742994
SMS	MRGPRF	0.789596
SIRT2	P3H1	0.753916
TRPM2	SERHL2	0.764759
FRG1	EIF2B2	0.739593
EIF3K	CD200	0.737556
SDHA	RPS18	0.832082
YIPF6	DHCR24	0.73516
PRKX	PLSCR1	0.754368
RPLP1	DPEP3	0.726
UCKL1	PYCARD	0.753689
VANGL1	RP11.9G1.3	0.72593
MBNL2	CRELD1	0.871046
P3H2.AS1	GNAZ	0.734654
NUDT9	IFIT5	0.736399
LAMB1	BCL2L12	0.745733
HTR3A	CCDC169	0.750999
ISX	AGT	0.774503
UCMA	ACOT8	0.745867
YPEL5	PRAF2	0.759176
UTP4	COA6	0.756405
SUCLA2	CDK5RAP1	0.723977
GSTM3	ARF4	0.816416
FERMT2	FBXO34	0.726059
ATP1A3	AC093818.1	0.787711
IFRD2	E2F4	0.732481
HTR1D	FGF21	0.721484
NPM1	CCT8	0.756937
RP11.445F12.1	FGF17	0.969659
PIAS1	KIAA0895	0.757081
IFT27	GSTO2	0.72587
PYCR2	CHEK2	0.747804
PLSCR1	LZTS1	0.891007
PTPRZ1	CHCHD3	0.757832
MAPKAP1	FBL	0.734333
RP11.350J20.12	NRP1	0.802432
PYM1	ICAM4	0.761407
HNRNPF	GART	0.744541
TGM2	TFPI	0.88031
SLC7A3	CAMKV	0.883916
INHBE	CYP2S1	0.757496
SPSB3	SMIM4	0.749611
EXOSC3	ATG101	0.729677
FUCA1	ALDH18A1	0.749245
ZBED1	CAMKK2	0.738566
SNF8	COPS2	0.774582
NFKBIA	LINC00544	0.89544
YPEL5	PLOD1	0.759886
MXD3	CENPA	0.822115
RP11.624M8.1	MMP24	0.797083
IGFBP4	GDPD5	0.823533
PSPH	OSBPL10	0.771335
SLC25A13	FZD8	0.789968
ZIC2	SUSD3	0.77784
PSMC2	PRMT1	0.81046
B4GAT1	ACTR10	0.781787
TFDP1	PXMP2	0.736002
HTATIP2	HMGA1	0.764975
FAM129A	EIF2AK4	0.752668
TBR1	RP11.445F12.1	0.740033
WDR5	RNASEH1	0.796592
TMED9	CST3	0.829243
RP6.65G23.3	LINC00479	0.802619
PCK2	IL20RB	0.773495
CSRP3	ACTN2	0.746111
KIF11	CENPL	0.771086
PSMD11	EXOSC7	0.729714
SLC27A5	RP11.12G12.7	0.839452
RP11.10H3.1	ADGRF5	0.730496
NFE2L1	JADE1	0.791886
HAGHL	FLVCR1.AS1	0.835444
RP11.145E17.2	P3H2	0.759315
MCRS1	CLN6	0.74809
TSC22D2	RHOU	0.727236
RP11.49I11.1	RP11.297M9.1	0.830767
RP4.569M23.2	GSC	0.905958
SSBP2	SMTNL2	0.784275
GIMAP8	ARHGEF15	0.792797
FAU	CSDE1	0.728082
TSHZ2	ACTR1B	0.722755
TAC1	CTD.2142D14.1	0.740036
TRAIP	NCAPG2	0.731126
ZBTB8OS	KLF3	0.722785
PXDN	ARID1A	0.778877
GIMAP4	BCL6B	0.919748
WIF1	INHBE	0.745171
SLIRP	PALM3	0.748915
RRP15	MAK16	0.785879
TNNC2	NRIP3	0.79338
SERPINI1	KLF5	0.825649
RASL11B	EMG1	0.749453
GCLM	FOXD3.AS1	0.726046
TMA16	FLVCR1.AS1	0.808394
RPLP1	METTL9	0.733915
LENG9	HYAL1	0.741654
MRPS22	CCAR1	0.739324
TAL1	LAPTM5	0.738549
RARA	ASB8	0.735305
RAB5A	ARHGAP9	0.741469
HOXB3	HOXA.AS2	0.788542
RP4.569M23.2	ROBO1	0.732367
N4BP2L1	HOXB.AS1	0.725449
MET	LINC01503	0.729681
RP11.562F9.2	POU5F1B	0.823619
RASGRF2	PHC1	0.724089
TXNL4A	IMP3	0.811107
GMFG	FGD5	0.760296
FLAD1	ETF1	0.772341
GOLGA4	CISD3	0.775428
POMC	PIK3R5	0.85568
GMNN	DNAJC9	0.88828
POP5	CLN6	0.751151
TNXB	GJA5	0.780153
SKAP2	RBM22	0.750412
ESCO2	DAXX	0.721062
TTC3	CD74	0.788533
MPZL2	APP	0.737186
TNNI1	ASB2	0.890585
COMMD8	CNN3	0.831434
RTN4IP1	GADD45G	0.745321
UBE2E2	RP11.11N9.4	0.731196
SH2D3C	SELE	0.849821
YTHDF2	TSN	0.765099
SLC38A5	ADSL	0.77431
PIR	PDCD2	0.804475
TIMM13	MEAF6	0.738047
RP11.69I8.2	METTL5	0.797964
VGLL4	GSTO2	0.735509
SNRPA1	DCUN1D5	0.786793
MMP9	C1QBP	0.744674
UBE2E2	CRYL1	0.746329
TMEM204	DCBLD1	0.82712
PUF60	PSMD2	0.796623
SAT1	CLDN10	0.76236
RP13.188A5.1	HS6ST1	0.791888
RP11.115D19.1	MCUR1	0.749293
MUTYH	ADCY2	0.759134
LINC01235	CYP1A1	0.82089
ZNF428	CAPG	0.772675
PCDH12	ADGRL4	0.88732
FBLL1	ANKRD29	0.780104
ICAM4	COL6A1	0.736275
UNC5A	AC116614.1	0.728279
RRBP1	NTN4	0.776237
RNASEH1	MIIP	0.808603
LAPTM5	CCRL2	0.889643
PCDH7	MIR99AHG	0.744477
MCM8	CENPK	0.768072
SNHG25	SNHG19	0.759728
FAM122C	CA11	0.764804
HEY2	GDPD5	0.766825
SDHA	IDH2	0.815249
FGF2	EGFL6	0.760906
RMND5B	PRKAR2B	0.736543
RAMP2.AS1	IGFBP4	0.833885
POLR3G	KLK10	0.788959
HPS1	DPEP3	0.737873
LPL	IL3RA	0.757231
LUC7L2	APMAP	0.783823
PCAT19	GIMAP7	0.814395
MRPL55	EGLN2	0.829716
SNF8	SCAMP1	0.733378
RARB	MAN2A2	0.726948
FITM1	ACTC1	0.724624
RP11.563K23.1	FOXD3.AS1	0.725787
TPM3	PUS1	0.767218
FXYD6	ARF1	0.792292
RP11.348F1.2	CTSF	0.740454
ARHGEF15	ADCY4	0.732857
TCP1	PSMC6	0.733575
MGST1	METTL5	0.829098
TFAP2E	KLHL14	0.840712
NEDD9	EPN3	0.727505
UBE2D3	MRPS34	0.728092
MYOZ1	BCAN	0.722274
TSTA3	TMEM165	0.750099
CYCS	CHORDC1	0.724481
RP11.586D19.1	PPM1N	0.746617
HJURP	ARHGAP11A	0.907168
SLC5A2	CXCL6	0.775436
RPL12	KRT19	0.722738
SLC43A1	RASL11B	0.8542
ZDHHC16	POP5	0.732558
NDUFB10	MALL	0.751105
METTL5	GADD45GIP1	0.796422
RP1.90G24.11	ARMC7	0.747077
KIDINS220	BMF	0.725791
STOML2	AGMAT	0.72781
XAB2	DYNC2LI1	0.723335
TMF1	PLXNB2	0.735347
GULP1	EGFL6	0.764907
UNC5B	FMNL1	0.735866
ICAM2	CPNE2	0.923679
TM9SF4	FBXO21	0.725507
HOXB.AS1	EPHB2	0.814865
LINC00545	B3GALT5.AS1	0.770596
TSHZ2	TOM1L2	0.735529
DRAM2	CPNE1	0.741251
TFAP2E	RP4.728D4.2	0.758835
P2RX5	EIF4EBP1	0.760347
TRIP13	HIRIP3	0.727849
CDCA2	CCDC18	0.834017
SCGB3A2	LHPP	0.753969
HAGHL	FOXD3.AS1	0.864764
FXYD5	CHGB	0.745841
NPAS4	MAFF	0.819914
SLC39A5	ASGR2	0.83611
TUBA4A	BOP1	0.740868
GIMAP4	CARTPT	0.743905
PPARGC1A	JPH2	0.740836
STAP2	CDO1	0.757787
GABRB3	ECHDC3	0.789623
RP4.569M23.2	EIF3K	0.723833
SMYD3	ALDOA	0.734341
DNAJC12	ARRDC4	0.757346
UBE2T	NUSAP1	0.764794
RP11.404F10.2	ARL4D	0.7883
RNF219	C3orf38	0.746834
TSR3	FKBP1B	0.765655
PDZRN4	FAM210A	0.749443
XXbac.BPG252P9.9	NLE1	0.848258
TRABD2B	GSC	0.728161
PSMG1	COA7	0.761297
PHC1	L1TD1	0.801263
FAM207A	CTD.2186M15.3	0.722831
RNF26	KIF18A	0.800364
SEC63	PAWR	0.772232
FOXD3.AS1	CXCL5	0.780999
TSEN15	FLVCR1.AS1	0.751465
TEAD3	MKRN2	0.747635
PIK3CB	MIB2	0.769809
UPF3A	NPB	0.720859
GNAL	EGFLAM.AS4	0.792352
RAB39B	EIF4EBP1	0.776292
RP11.132A1.4	DNAJB6	0.790687
RMND5B	CARS	0.761622
ZNF134	PPIL1	0.734057
ESPN	CLDN9	0.731459
TGM2	ADCYAP1	0.840371
JPX	FXYD7	0.805743
ITGA4	FBXO34	0.81985
TOMM7	MLLT11	0.747542
LARS	EIF2S2	0.731215
SNRK	RASGRP3	0.774305
YIPF5	COMMD3	0.720868
VAMP3	HOXB2	0.837884
SAMSN1	CLEC1A	0.757044
TMEM52	FADS3	0.758266
RP11.357K6.1	NDUFAF4	0.765276
NARF	CROT	0.75309
USP44	HTR3A	0.862132
PCDH12	EGFL7	0.80291
ZFPM2	MAP4K2	0.775045
FIP1L1	DHX15	0.720229
TMEM14A	LAMTOR3	0.784695
GJA1	ALPL	0.773367
RP5.834N19.1	ENHO	0.803166
GPI	AURKAIP1	0.727827
TGS1	C1QBP	0.769176
LINC00463	LHX5	0.937792
KLF2	FLI1	0.858743
ROR2	PCYT2	0.739717
RTCB	PSMD13	0.816111
TERF2IP	CST3	0.735842
POLD2	NME4	0.74379
ZNF589	NFKBIB	0.792685
PRDM14	HCK	0.752949
RBM24	NEBL	0.735762
SH2D2A	JPH4	0.73976
TMED1	SOSTDC1	0.791914
ICMT	EIF5B	0.754124
P4HB	COPB2	0.740471
SYT13	SCP2	0.751984
EXD3	ACADS	0.744942
TM9SF4	NUDT1	0.745107
UCMA	TDRG1	0.771896
2020-03-05	C5orf15	0.74287
RP11.20D14.6	CERS2	0.747922
FZD2	ADAMTS18	0.768138
RPL13A	MYOZ1	0.725432
YBX2	NEDD8	0.763657
SCG3	KIAA0825	0.744028
VASH1	PTGS2	0.815861
ITPK1	FLVCR1.AS1	0.77426
HSPE1	EIF5B	0.764463
NDUFB2	HSPE1	0.75979
RPL12	P4HTM	0.748881
NMD3	ASCC1	0.736075
SEMG1	MAD2L2	0.818737
SNX2	SMIM4	0.722282
SLC35F3	RP11.235G24.1	0.765759
TMED7	P3H1	0.745785
TRIM22	DPPA4	0.804828
ZNF296	VAV1	0.722455
RP11.445L6.3	POU5F1	0.808982
RP11.218I7.2	LRRC2	0.768102
SLC43A1	CBS	0.726879
SESN1	BTG3	0.766408
HAT1	ACTL6A	0.758122
TALDO1	L1TD1	0.835411
HSPE1	C20orf27	0.725945
RP11.90D4.3	ARMC4	0.739161
RP11.267L5.1	METTL5	0.783255
RP11.12G12.7	CBS	0.729269
SPSB2	DIAPH2	0.747905
PGK1	LRRC41	0.724734
EAF2	AKIRIN1	0.799172
THTPA	HRH2	0.722942
SDHA	DCTN3	0.722259
TMEM223	LYPLA1	0.765123
FREM1	CRYGB	0.855886
SRA1	CDC16	0.742006
SMCR5	POU5F1	0.745179
MRPS34	GPM6B	0.745385
VAMP5	SOX18	0.738271
RPS26	ATP13A2	0.777726
FAM124B	ADRB3	0.843235
PARPBP	LBR	0.730579
GFPT2	EIF5A	0.749004
PHB	PFN1	0.812007
ZIC5	PPP2R2B	0.799043
SLITRK6	IL16	0.745861
TPI1	SF3B1	0.724149
SLC5A8	ASB2	0.862922
CYFIP1	ARL1	0.7259
REC8	MMP11	0.728776
ROBO4	MS4A4A	0.947119
TCEA1	CDC16	0.750302
RMND5B	FLVCR1.AS1	0.832289
MND1	ACOT7	0.739311
RPS6	MBNL2	0.756038
RP11.568A7.4	CHGB	0.774966
ITGA5	EGFL7	0.76423
LINC00467	FBLN5	0.842814
TPT1.AS1	PCED1A	0.746306
VEPH1	TEAD4	0.767624
STOML2	DPPA2	0.762929
SYT12	RAC3	0.736038
SLC5A2	KCMF1	0.731922
SCCPDH	LGALS8	0.73034
TECPR1	SOX7	0.729058
S1PR3	MLYCD	0.811617
NR4A1	EGR2	0.878612
HDAC2	COPS6	0.750064
CCDC172	C1orf94	0.889738
SOX3	CNGA1	0.751487
SULT1A1	CCNDBP1	0.789474
RBPMS	RASGRP2	0.751281
GATA6.AS1	DSCAM	0.828314
FAM24B	CRLF1	0.735749
LAMTOR3	FKBP11	0.736277
PPM1F	MMRN2	0.724364
TLE6	MED8	0.722449
TMED7	FZD2	0.796263
OSBPL10	FOXD3.AS1	0.738732
PPP1R18	FGD5	0.836536
ZNF649	RNASEH1	0.733085
SALL4	MSRB1	0.84523
RP11.219G17.4	FBLN5	0.882551
XG	HCK	0.740814
SCG3	DLGAP1	0.749444
RACGAP1	DLGAP5	0.885853
SLC10A4	ANXA3	0.827875
ZNF480	LGALS8	0.731695
NTN4	ACOX3	0.819336
SH3BP5	CD46	0.733878
TERF1	GNPTAB	0.830142
ZNF226	LRCH2	0.729359
UTRN	JAG1	0.77401
MRPS16	C12orf56	0.761403
RPS23	GHITM	0.7858
RP11.69I8.2	KLRG2	0.747572
POU5F1B	DPPA2	0.908952
GLG1	BOD1L1	0.759637
TNFRSF1B	RABEP1	0.726938
RFPL2	CNKSR3	0.800492
TPM3	CYCS	0.726027
UBXN11	TSEN34	0.720513
TBC1D1	PLXNB2	0.727844
UCMA	CCK	0.829705
KIF20B	ANLN	0.874507
ZNF428	VGLL4	0.759198
ST8SIA5	PSPH	0.756704
SET	MATK	0.734418
SPC24	ITGB3BP	0.732726
SNTG1	POLR3G	0.751528
SNRPD1	POLR2F	0.77588
ZSCAN10	CBS	0.795952
RASGRP3	AQP1	0.720955
YPEL2	RANBP2	0.753616
FES	DOCK6	0.821088
NEFL	FABP6	0.756315
RBM22	ADAM9	0.732284
TFAP2E	NEDD9	0.775352
PSMD6	IMMT	0.739425
SERPINA1	CDH17	0.969012
WARS	METTL5	0.779955
ELK3	ACVRL1	0.895228
POP5	COA7	0.774934
N4BP2L2	CRABP1	0.785271
LAMTOR3	L1TD1	0.72668
TRIM71	PODXL	0.794871
SLC30A3	HCN1	0.744845
HBP1	ESPN	0.737085
MRPS16	ATF4	0.790054
SOST	RAMP2.AS1	0.722589
HTR3A	GRID2	0.83302
SEMG1	RNASEH1.AS1	0.792436
MAP2	HOXB3	0.742596
PTPN3	FOXJ1	0.769655
RANGAP1	PHF19	0.792752
MAP4K2	GIMAP1	0.879899
MIIP	BOLA3	0.77883
KLHL8	FBXO21	0.79267
RPL27A	ATG12	0.737392
PDE4B	CYP1A1	0.741777
SLC40A1	RARS2	0.741628
PODXL	DNAJB6	0.743345
ZIC2	VANGL1	0.759039
UBE2C	NDE1	0.790283
RP11.390F4.6	HAX1	0.752297
NTN4	AP000688.29	0.821786
SLC9A3R2	ADRB3	0.89684
ZWILCH	CENPH	0.757259
RRP9	PLXNB2	0.724281
RP11.19O2.2	ARL4D	0.735276
PRAF2	C4orf3	0.790442
EPM2AIP1	CD164	0.777879
PTPRN	AC116614.1	0.810342
MORF4L2	HNRNPK	0.745761
XRCC6	CDC123	0.724088
SNTG2	IDO1	0.721956
PRR16	DDIT3	0.82088
RPS26	PBX1	0.733827
NNT	FKBP1B	0.750098
XRCC6	GNL2	0.783644
UROS	ASS1	0.782181
TMED4	MDM4	0.742657
DNAJB6	CEND1	0.886455
LNX1	CRYZL1	0.727405
CDA	CALCR	0.908732
TMEM126B	EIF5AL1	0.793904
RP1.28O10.1	EIF2S2	0.725435
UPB1	LINC01235	0.828628
SLC7A3	CTD.2168K21.2	0.743206
UPB1	CYP1A1	0.778336
ITPRIPL2	FAM124B	0.757568
RAB39B	AKNA	0.744549
RPS26	CIR1	0.740661
RP11.277P12.10	LINC00467	0.945704
POLR3G	AK5	0.870798
HIVEP3	ABLIM1	0.737578
NMI	EVI5L	0.758535
SCAMP2	PLOD3	0.746892
PIK3CG	COL15A1	0.725099
GSK3B	BEX1	0.721732
RP11.77P16.4	DPEP3	0.725188
TARS	ISOC2	0.758115
OXNAD1	EIF5A	0.754854
ZNF226	LMOD1	0.741947
KIF1A	EPB41L4B	0.752186
ITIH5	CLDN4	0.747234
RP1	ESM1	0.936854
TMEM30A	PPIA	0.738925
PTP4A3	DLL4	0.924666
TAF10	PCYT1B	0.732989
KAT7	HAS3	0.736738
RARB	ARF1	0.858807
VLDLR.AS1	SPARCL1	0.740299
TNIP2	SLC39A3	0.742824
RAMP2.AS1	ADGRF5	0.815271
LRRC8D	DESI2	0.772153
VCL	GFPT2	0.738465
TEX9	DNAJB9	0.721658
PAH	CEBPZOS	0.723261
ZC3H15	NME1	0.73736
ZNF3	ALKBH7	0.758304
SCO1	HSPA9	0.729869
MRPS12	C19orf25	0.743868
VASH2	RMND5B	0.841798
SUN2	LCORL	0.794892
THAP3	HOXB2	0.724611
RP11.380D23.2	P3H2.AS1	0.81746
RP11.384F7.1	AC004448.5	0.791071
CLEC4G	BNC2	0.773083
TOX	RP11.496D24.2	0.773466
RPUSD1	MRPL12	0.762629
SIVA1	CHCHD1	0.723392
MED6	CST3	0.79798
SOX17	MSMO1	0.727043
NOL12	HNRNPAB	0.730207
PAPSS2	DNMT3B	0.732306
TRPM4	HINT1	0.7303
MKI67	DLGAP5	0.889093
SNHG8	GARS	0.75794
MXI1	KCNQ1OT1	0.750683
UBE2K	ELOF1	0.757872
GNAI2	CALM1	0.740511
SH3BP5	DYNC2LI1	0.724048
RP11.119D9.1	DACT2	0.794683
SSU72	FAM207A	0.786537
EIF2S2	ARIH2	0.761169
UGP2	LINC00545	0.78856
LGALS8	EIF2AK1	0.743682
PTP4A3	NOTCH4	0.909457
PRR11	HMMR	0.799268
SEC31A	MEIS2	0.724908
MAATS1	HOXA3	0.72034
TMEM59	COPS4	0.768156
IL34	ATCAY	0.746328
STEAP2	SLC43A1	0.760974
LRP10	HS6ST1	0.720607
TMEM38B	CALU	0.725934
VASH2	HRH2	0.728856
SRP19	DKC1	0.767974
CADM1	BCKDHA	0.774963
FCN3	EFCAB14	0.784802
TPPP3	ADAMTS16	0.738693
THTPA	HTR3A	0.736064
POLR3G	LCK	0.839737
SCGB1B2P	RP11.35J1.2	0.777516
STC2	CH25H	0.791889
NEK2	CKAP5	0.814435
RPL3	RP11.849I19.1	0.726299
ESM1	ADGRL4	0.773333
RP4.569M23.2	NODAL	0.725242
TCEA1	EPB41L4B	0.775421
TP53TG1	KIAA1217	0.806763
TVP23B	LAMB1	0.739976
RP11.418H16.1	DAB2	0.824196
DHX15	DCAF13	0.724754
MRPS16	MAGED1	0.749014
PRKX	GLIPR1L1	0.771694
PCMT1	HACD3	0.738172
RASGRP3	PCAT19	0.837505
NKX2.2	KEL	0.878078
UBAC2	PKP2	0.812975
RIMS4	HHLA1	0.752539
ENTPD1	ADGRF5	0.797949
LINC00237	COL23A1	0.74729
LAPTM4A	CPE	0.757757
KIF26A	ABHD17A	0.721239
SNRPN	CTBP2	0.743987
RFC3	POC1A	0.729667
FAAP20	CTXN1	0.743265
NDUFA9	KDM3A	0.720768
MED14	DAZL	0.790387
SYT12	FBL	0.738613
TSEN15	PMVK	0.723642
FIBP	BCL2L12	0.743022
SERPINB9	CALM3	0.73585
HAT1	GLOD4	0.73381
PDZD4	GCSH	0.746183
E2F1	DUT	0.737331
C20orf27	C19orf48	0.792021
SCG3	ARFGEF1	0.729769
NMI	ACOT8	0.748437
HNRNPAB	CHAF1A	0.780484
RP4.569M23.2	CALB1	0.913817
FSTL1	BCAM	0.726489
HMGA2	BEX1	0.769879
SESN2	PYCR1	0.72653
RABGGTB	ACACA	0.745669
EXOSC3	CYCS	0.784731
TM2D3	MAGED1	0.783252
ZBTB10	CHD7	0.742051
ICAM3	CTD.2186M15.3	0.802652
TOMM40	MRPS11	0.734882
HAS3	CHPT1	0.724074
SNRNP25	CTXN1	0.785184
KANK2	DLC1	0.829555
YIPF4	ARF4	0.728657
SPINK4	FHOD3	0.722318
RP3.428L16.2	NFKBIA	0.947936
SNHG25	NUDT10	0.771517
PCAT6	HOXB2	0.731571
TSPAN32	MYOCD	0.800933
TMEM50A	PGM2	0.729283
NOXO1	IDO1	0.84171
SLC35F3	HBA1	0.769635
NSD1	ALDOA	0.738058
TIMM8B	POLR2F	0.735326
TUBB2B	ADD2	0.81263
TTK	CDC20	0.803841
SIRPB2	LAPTM5	0.943899
SLC9A3R2	MYCT1	0.75943
SKA1	NUSAP1	0.724873
MYRF	AKR1B15	0.826701
TDRD10	PROCR	0.804971
SNRPG	ARPC5L	0.722785
C1orf94	BORCS8.MEF2B	0.781203
PPM1F	ADRB3	0.747829
TMC8	SIRPB2	0.741267
RP1.170O19.17	EVX1	0.794501
DKC1	DDX21	0.816117
XXbac.BPG27H4.8	FBLL1	0.807963
MLLT11	MEIS1	0.789962
RAB1A	DUSP11	0.759231
PPME1	DPYSL4	0.742175
PTTG1IP	CLUAP1	0.730344
PGF	CRABP2	0.721827
LFNG	FAM184A	0.810973
LHX1	GPR39	0.745207
ETV4	CPNE9	0.755917
NKX2.5	CPEB2	0.780769
VANGL1	IFITM1	0.814694
RNASEH1	BOLA3	0.838076
STARD8	SH2D3C	0.743302
RAB11FIP1	MBNL2	0.810359
PLOD1	MAPRE3	0.757308
TSEN34	AKAP9	0.752657
RP11.96B5.3	FOXN3	0.741257
PPP2R2B	CPEB1	0.763826
RNF187	MAP2K2	0.873387
RP11.357K6.1	POU3F1	0.768816
VAMP3	JAM3	0.729169
YWHAH	CIR1	0.765432
ZSCAN10	CCL26	0.810949
HID1	GSN	0.721622
RP11.35J1.2	NMI	0.821573
LIMS1	GIMAP4	0.865493
ETFA	BPNT1	0.759374
SOX18	RP1.16A9.1	0.89273
RPS27L	HOXB.AS1	0.732936
PDCL	ARFIP1	0.742219
SLC16A5	GLIS2.AS1	0.74889
SERF2	RP11.148B6.2	0.769502
MOCOS	CERS4	0.731543
SNRPB2	SKP1	0.786324
GHITM	COPS6	0.77952
MRPS34	IFRD2	0.788165
RAP1B	PLXNA4	0.752542
LYAR	CTBP2	0.775714
RP11.350J20.12	DLL4	0.750202
ZFAND1	POLR1D	0.725727
TCF3	ARID1A	0.761754
ZNF326	HNRNPH3	0.753875
NUDT21	BCL2L12	0.724156
RP11.115D19.1	NEAT1	0.739251
SOX18	SENCR	0.876979
PLXND1	FMNL3	0.809156
NUPR1	AKNA	0.808255
DCAF12	C4orf3	0.760773
NARF	HSF2	0.756516
ZNF670	MAD2L1BP	0.722151
EFHD1	CAPN2	0.734854
JPX	EIF4EBP1	0.784311
RRAGA	RPS12	0.869814
TMED10	GDAP1L1	0.723383
TMED7	PEX2	0.77505
RPS6	PEX2	0.748567
PCDH1	B3GALT5	0.796867
RP5.940J5.9	GRM4	0.817556
TCEA1	SNTG2	0.727126
PRPS1	ADRM1	0.753808
GCLM	DIAPH2	0.722678
GNAZ	ENC1	0.844122
UTF1	THTPA	0.776462
RP11.20D14.6	LINC00599	0.872702
CHPT1	C20orf27	0.746274
TXN	PNISR	0.750797
PGP	AUNIP	0.768899
ST13	DAPK1	0.758087
TERF1	SPSB2	0.833707
OTX1	FMO4	0.741852
TGFBR3L	FGF21	0.722219
RP11.562F9.2	GRPR	0.76118
ZNF3	AK9	0.72861
KCNQ1OT1	BSDC1	0.780744
UTF1	RARRES2	0.761988
PKMYT1	CDCA4	0.825426
WDHD1	RFC2	0.724615
TSTA3	NBPF15	0.726028
USP44	OAZ2	0.76174
SAP18	PSMB8	0.72919
VANGL1	LAPTM4B	0.795652
TMOD2	PLVAP	0.804046
NUDT1	MAPRE3	0.735842
SLC24A2	EIF2AK4	0.745392
PRPS1	PPAT	0.72611
SMC4	KIFC1	0.931958
RNF149	CRELD1	0.735245
RP11.357K6.1	NAAA	0.750972
STAP2	PRKAB1	0.732754
WDR74	CHCHD3	0.852877
LAPTM4B	CHGA	0.782547
MAN1A2	LRP5	0.738687
FIBP	ARMCX3	0.776453
TRAP1	DDX50	0.735699
TCP1	SSB	0.737735
MELK	KIF15	0.776091
MGST2	KLHL6	0.794973
TUBB4B	GOT1	0.74177
ZHX1	GSTM3	0.788802
PSMB6	PSMB3	0.752727
PIM2	GUCA1A	0.799333
SH3YL1	NEDD9	0.774112
SH2D3C	IGFBP4	0.826978
FAM50B	BEX1	0.72906
KPNA5	CLDN3	0.761737
CKMT1A	ATP1A3	0.794786
PTCRA	PPM1F	0.734055
TSHR	CTD.2378E21.1	0.785547
LYPD6	HTRA1	0.761242
HSPA4L	CLDN4	0.785518
TMEM126A	NFKBIB	0.745871
RP11.469A15.2	RASGRP2	0.783265
GLIS3.AS1	ENC1	0.794325
NOP58	DNTTIP2	0.771139
RP11.1144P22.1	ACBD6	0.869427
PLXNA2	LINC00479	0.730849
PCOLCE	FBLN1	0.76296
CAMKMT	C1orf61	0.791591
GNAZ	CNKSR3	0.825019
NMI	CAMKV	0.861255
HOXA.AS2	CRELD1	0.800348
ZHX1	CPE	0.757676
UQCRC2	PPP2R1A	0.768394
NOP16	COA7	0.817914
MRPL20	LARP1	0.765797
PSMC5	CYCS	0.748849
RIT2	BCAN	0.795413
FAU	ANAPC13	0.740053
ZIC5	CLPSL2	0.736754
ZEB2	FOXC2	0.740864
RNASEH1.AS1	LL22NC03.N95F10.1	0.751157
CKS1B	CDCA2	0.792539
PROCR	AFAP1L1	0.85891
MICU2	MAD2L1BP	0.726143
GYPC	CRELD1	0.789366
RAC3	CTD.2186M15.3	0.772594
PPM1B	GPT2	0.792333
TACSTD2	CADM3	0.728743
NRIP1	IDH2	0.722949
GCAT	DDX21	0.831723
ZNF296	CCL26	0.823255
TM9SF4	CLSTN3	0.741234
RAMP2	MAPK11	0.942791
CENPK	CDCA5	0.86775
SSB	EXOSC7	0.819035
TXLNG	RP11.49I11.1	0.836981
MRPL41	IFT27	0.755117
FXYD1	C16orf74	0.729104
LRRC14	AMDHD2	0.740442
HOXB7	ABCA5	0.722248
PROS1	C1orf54	0.737809
USP9X	DNAJB6	0.836106
PDHX	ACADVL	0.738174
STARD10	SERPINF1	0.720725
PYCARD	CISD3	0.773093
2020-03-05	CPE	0.793697
RAP1B	HCLS1	0.72863
ICAM2	CCNY	0.737683
TMA16	RUVBL1	0.722028
TNPO3	MARS	0.756996
EIF4EBP1	C12orf45	0.784955
CFAP36	BNIP3L	0.736458
RP11.469A15.2	HAX1	0.858078
RUVBL1	CCZ1	0.743994
RRAS2	PSMB4	0.740482
PSRC1	CKAP2L	0.941102
COPB1	B4GAT1	0.795011
MEX3A	ACVR2B	0.742361
LINC00475	CCDC71	0.732103
LMO2	EHD2	0.738579
POLB	CALCR	0.925217
PCBP4	ATP6V0E2	0.829694
2020-03-05	BNIP3L	0.787772
GABARAP	DPCD	0.779669
USP47	LUC7L2	0.725444
SPINT2	AMPD2	0.749234
ZNF226	EIF2AK1	0.80559
ASB5	ACOX3	0.747801
FOXH1	DSP	0.742762
ESPN	DRAM2	0.771822
KDR	GDPD5	0.792784
GIMAP5	FCN3	0.901852
TFRC	NDUFAF3	0.751565
RNF26	CENPE	0.835322
NKX2.2	APOC1	0.778685
MALAT1	COPRS	0.725418
P4HA2	OS9	0.790884
INHBA	EPN3	0.747759
CTD.2168K21.2	B3GALT5	0.721041
NT5C3A	MED10	0.730427
GPT2	GPR27	0.745684
SLC43A1	LINC00599	0.752491
MRPL12	ATPAF1	0.741195
WWTR1	DYSF	0.773762
ILF3	CENPU	0.785912
TGFBR2	CDH5	0.75212
SLC7A5	RCHY1	0.822806
LGALS8	ABCA5	0.744345
SLC29A4	MDK	0.753926
IFRD2	HMBS	0.75383
SEMG1	RP11.96B5.3	0.801479
TM2D1	MED8	0.730155
PSPH	DNAJB6	0.837353
NEB	CCDC63	0.735618
PPM1J	GADD45GIP1	0.738547
UBAP2	SERPINB9	0.748573
ZSCAN10	PPCDC	0.729013
RP11.655M14.13	INHA	0.739455
SPI1	CBR1	0.762286
SNX2	RAB1A	0.772515
TSHR	RP11.445F12.1	0.790158
SEMG1	B3GALT5.AS1	0.760492
PECAM1	FMNL1	0.845637
GSC	GPR39	0.731384
SNRNP25	BORCS8	0.728733
POU5F1	IZUMO2	0.801719
SEC11C	METTL5	0.773181
PSMB6	POMP	0.726991
RP1	GPR4	0.916172
SLC25A5	GDAP1L1	0.730584
TMEM204	TIE1	0.881162
TMEM220	SVBP	0.756304
PPM1N	CALN1	0.781935
H2AFX	DEPDC1	0.750529
SLC16A1.AS1	BOLA3	0.722556
UBAC2	CDK8	0.728921
MMADHC	EIF6	0.736947
RP11.404F10.2	FAM210A	0.784312
UTRN	TAL2	0.734921
MXI1	CRYZL1	0.722258
AK5	AC116614.1	0.730503
HOXA.AS2	ELF5	0.765172
PDS5A	LMNB2	0.72065
SRP14	PET100	0.729804
SYT1	RBPMS2	0.768648
TMEM223	RP11.469A15.2	0.881762
POLA2	PCNA	0.800187
IAH1	AURKAIP1	0.754861
RELN	LMOD2	0.745696
TMA16	RRAS2	0.869575
MBNL2	CXXC4	0.722386
MDM4	HNRNPH1	0.763651
CENPO	CENPK	0.772945
TMEM263	NEK6	0.797491
LAGE3	BSDC1	0.774894
WIF1	SEMG1	0.724255
ICAM3	CRYBB1	0.768019
TRIML2	SEC11C	0.750228
TOR1AIP1	GSTM3	0.732641
DOCK6	CD79B	0.803079
SLC9A3R2	MMRN2	0.940851
RP11.69I8.2	RP11.469A15.2	0.776526
TSPAN33	DDIT3	0.770985
CUTC	CNBP	0.750319
POU5F1	MAGEA4	0.808965
TMF1	ADAM9	0.762933
TRIM59	CENPF	0.766202
SSR2	SNAPC3	0.729275
FAM45A	CLN6	0.732664
PPP3CC	DACT3	0.733512
POLR2F	MRPL20	0.871884
NEDD9	MPZL2	0.809017
GBX2	CSF3R	0.792494
PLA2G4C	GJC3	0.727852
SLC7A5	JADE1	0.784897
HEY2	ADCYAP1	0.734684
HOTAIRM1	GSTM3	0.722296
ETV4	CYTL1	0.739134
KIF14	HMGB2	0.841452
EXOSC9	ACTL6A	0.759663
SCAMP1	RNF149	0.733922
LAMTOR3	ATCAY	0.720981
CXCL6	ARHGAP9	0.752209
UCMA	SNCB	0.805705
PTPN3	C10orf82	0.720149
RPS3	PPIE	0.741419
TSPAN33	CSNK1E	0.766493
MRPL55	ALDOA	0.808272
SERPINF1	B4GAT1	0.801916
SC5D	FSD2	0.822689
GNPDA2	ANAPC13	0.758119
MAF	ACVR2A	0.732238
SLIRP	RNASEH1	0.778855
PNO1	ABCE1	0.795337
SDC3	PLEC	0.723572
ZNF398	PPM1B	0.758496
RP11.96B5.3	DESI2	0.827949
RP4.797C5.2	RP3.467D16.3	0.807542
KCNJ5	DRP2	0.82939
ROBO1	PLSCR2	0.736766
AMER3	ADAM12	0.822147
RP11.326K13.4	CFLAR	0.769703
CARHSP1	C1orf122	0.755697
SESN2	RP1.28O10.1	0.764625
RP11.12G12.7	EPHA1.AS1	0.807901
LGALS12	JAKMIP1	0.79015
RNASEH1.AS1	JPX	0.806938
UTF1	SLC1A5	0.752886
SKAP2	ESPN	0.765363
RP11.1144P22.1	B3GALT5	0.795779
FZD2	AFAP1	0.734985
TSG101	NDUFS4	0.763129
ZNF589	MAT1A	0.725283
NUF2	MXD3	0.762799
SNHG25	CUTA	0.754109
NEB	C1orf61	0.803066
PTCRA	EFCC1	0.728015
TKT	SP110	0.75233
LZTS1	ELMO1	0.831183
TFPI	CLDN5	0.921259
RCAN3	DSCR8	0.723231
TRIM45	ELF5	0.778634
WDR33	DNAJA1	0.757757
RRAS2	RPL12	0.771827
MRPL41	GADD45GIP1	0.846834
SLC30A3	FHOD3	0.829317
CORO2A	BEST1	0.784042
PAK1	MAD2L2	0.770152
USP47	NARF	0.72812
SENCR	IL16	0.832507
CD177	ARMC4	0.847923
SPAG7	RAE1	0.734209
URI1	DUS1L	0.824453
SDHC	MED28	0.72244
TAC1	RASGRF2.AS1	0.791322
SYT6	NDUFAB1	0.765923
SGSM2	CYP26C1	0.786981
TDRD10	BCL6B	0.850798
FLI1	ELK3	0.904058
PYCARD	AKIRIN1	0.7345
CHMP4C	ANOS1	0.728511
TALDO1	HSD17B4	0.829737
CTPS1	ABCF1	0.762988
PCDH11X	GS1.72M22.1	0.735062
RP11.235G24.1	CTA.363E6.6	0.739981
RPS2	COMMD3	0.781496
HMGN5	ATP1B3	0.770585
WSB1	TTC3	0.740311
TSHR	GATM	0.747454
PLSCR1	CRLF1	0.832986
HNRNPD	COQ2	0.727496
SLC25A17	CDC42EP3	0.734456
RRAS2	PAPSS2	0.794221
UFL1	LAMB1	0.732355
ODAM	FITM1	0.840016
PKP2	DDHD2	0.779785
GJA5	GDPD5	0.734544
TARS	FOXD3.AS1	0.833775
RPF2	NDUFAF4	0.808815
PITHD1	NSL1	0.760638
VWF	PLCXD3	0.756994
SPINT2	ARL2BP	0.76416
TMEM218	MRPS16	0.740199
ZSCAN18	MXRA7	0.752531
PTCRA	PECAM1	0.906127
PHC1	FGF21	0.786065
RPS3	RPL10	0.850713
MAGOH	EWSR1	0.74973
POLR2F	HNRNPAB	0.831062
GRID2	FABP6	0.725572
PRC1	MIS18BP1	0.782908
ZSCAN10	TAC1	0.766198
ZFHX2	UTF1	0.726445
PGM5	NKX2.5	0.831351
KIAA0586	CENPF	0.81389
KLKB1	CHFR	0.75578
WFIKKN1	SPINT2	0.733446
RPS9	EEF2	0.743163
MFNG	ACVRL1	0.826553
RP11.119D9.1	FZD8	0.776209
TRIM45	SUSD6	0.735644
PLSCR4	AP000688.29	0.779495
XRCC6	PMPCA	0.777939
DRAM2	ARF1	0.799886
POC1A	NCAPH2	0.72968
ZIC5	HTR3A	0.75546
TMEM50B	MIF	0.761406
LGALS8	DPCD	0.773732
C20orf27	BOLA3	0.93365
RACGAP1	DEPDC1	0.951036
POR	CTSC	0.730997
RCHY1	LRRC8D	0.774614
NKX2.3	EPB41L2	0.738176
SRD5A3	RP3.414A15.10	0.764868
WFIKKN1	MPI	0.734039
ZFPM2	A2M	0.747773
LINC01405	KIZ	0.781015
TES	HOXA.AS2	0.733276
MSX1	ANPEP	0.872887
SALL2	JADE1	0.751082
PLA2G4C	ATP1A3	0.778842
FERMT2	CD177	0.85831
SNHG12	RBPMS2	0.765416
IRF2BP2	EDA2R	0.724727
PHKB	EMILIN1	0.731117
USP1	MCM10	0.776528
TTC3	MMP11	0.734934
POLR2F	ITPA	0.749515
LRP5	IRF2BP2	0.731044
TRDN	IL1RL1	0.739172
UBE2C	RACGAP1	0.914443
PYCARD	CTD.2168K21.2	0.742985
PAX9	CCDC28A	0.727278
RP1	IPO11	0.824979
SYT6	FAM71F1	0.79352
CEP55	ASPM	0.933149
TAC1	MS4A12	0.758172
PDCD2	GDAP1L1	0.773072
MYOZ1	IZUMO2	0.793287
TMED10	NUCB1	0.728452
GPR183	EMC10	0.867911
SLC16A1.AS1	PTPRN	0.782311
IL15	CSMD1	0.769465
SRSF7	EWSR1	0.751651
SLC9A3R1	CD1D	0.847114
TECPR1	SETBP1	0.772169
RNF26	CEP55	0.826357
TTC3	CSNK1D	0.736627
MRPL39	APMAP	0.763511
U2SURP	NSMCE4A	0.722103
CXCL6	CTB.180C19.1	0.755097
RNF34	EGLN2	0.731788
KLHL5	CLDN4	0.735953
SMIM5	C1orf54	0.740177
TMED10	DAD1	0.728816
CNRIP1	CD109	0.791833
RPL3	DPEP3	0.732205
UBC	PDHX	0.764683
RP11.1144P22.1	COQ3	0.790791
XPA	OS9	0.751614
IL3RA	FMNL3	0.781638
SLC35A2	DYNC2LI1	0.731574
B3GALT5	AC144450.2	0.784441
PEX13	FKBP7	0.755659
RAB39B	HAX1	0.805812
RPL30	RPL18	0.739464
2020-03-09	GLIS2	0.728081
TMEM223	BEX2	0.72713
SRP14	ARL3	0.78436
POTEC	DACT2	0.738676
MBNL2	BCAM	0.804393
MAP2	KPNA5	0.758037
ELK3	ABHD17A	0.80813
WIF1	JPH4	0.726934
IL4	ERVW.1	0.728216
PALM3	GOLGA4	0.735478
PECAM1	ADGRF5	0.968544
HSPA4L	COMMD3	0.756617
WFDC2	EPCAM	0.732441
ZHX1	MED8	0.728098
TMEM14C	CHPT1	0.762395
TBXAS1	RP4.569M23.2	0.766488
TMX4	KCNJ5	0.773203
MAT1A	CTC.254B4.1	0.738496
FANCA	ESCO2	0.74394
CRELD1	ARL6IP5	0.777139
PSMA4	DNAJC8	0.800588
MEAF6	C15orf61	0.76283
KIAA0825	ANOS1	0.735737
PTP4A3	ADRB3	0.818985
USHBP1	ACVRL1	0.730789
PALM3	CAPG	0.774371
NARF	DCTN6	0.734238
VIPR2	PLSCR2	0.762524
TFPI	RASIP1	0.853632
TIMM44	PPCDC	0.780427
VPS35	SRP68	0.734061
TCAF1	STYX	0.738805
TTC3	P3H4	0.762539
SCGB3A2	RP11.469A15.2	0.922476
YTHDF2	HNRNPF	0.775031
NIPSNAP1	HOXA.AS2	0.727864
SSB	SNRPB2	0.728
SLC24A2	MAD2L2	0.778949
SLC5A9	MAP2K1	0.748773
YARS	TXLNG	0.836807
INHBE	AARS	0.840917
RAB11FIP1	DCAF12	0.731585
HOXB5	ESPN	0.843189
SMC3	RFC4	0.783963
RIOK1	FARSB	0.727278
TLCD1	IL34	0.753865
LYAR	EIF2S2	0.812363
RP11.350J20.12	CLEC14A	0.733332
EMD	ATF5	0.736504
TMEM220	PEF1	0.763062
OS9	ALDH18A1	0.73557
UBE2C	KIF11	0.871705
WSB1	AFAP1	0.735647
SRP54	ARL1	0.764213
WDR83OS	GABRB3	0.751721
LINC01356	HINT1	0.723041
POLR2I	PGP	0.736967
TWF1	MPZL2	0.818664
RP11.20D14.6	GPM6B	0.834335
RP11.380D23.2	RP11.317P15.4	0.767066
MBNL2	KPNA5	0.780732
S1PR1	ENG	0.789122
EDRF1	CALCR	0.730093
FOXP4	AHDC1	0.720686
RP11.663N22.1	KIAA1217	0.728135
PSMC2	KDM1A	0.737217
RBFOX1	OVOL2	0.758104
RP11.798M19.6	HBP1	0.723254
ZSCAN10	C8orf88	0.767793
TOE1	MCM2	0.752278
MRPS34	MRPS12	0.768742
UQCR10	RAP1B	0.764468
PHC1	OXNAD1	0.818964
TNS2	SIRPB2	0.751739
PPAT	HSPA14	0.750928
NCAPD2	CALM2	0.734218
RPL39L	ISOC2	0.801824
NDUFAF7	GNPTAB	0.736093
SNX2	PLRG1	0.778634
POLB	JAKMIP1	0.885183
PRELID1	ADCY2	0.799492
XXbac.BPG27H4.8	AASS	0.884976
LRRC2	DPEP3	0.725932
TARS	RP11.728G15.1	0.772378
ZNF226	LAMB1	0.784293
MYL7	CKM	0.901963
SSR2	GADD45GIP1	0.784776
EPM2AIP1	ASL	0.7302
RAB1A	BDNF	0.735573
SUMO1	CAMTA1	0.744491
SMIM4	ANKRD12	0.853724
TNFSF14	ATPAF2	0.826187
PSPH	KCTD8	0.761986
GALNT14	FIBIN	0.728632
ZNF366	TMEM204	0.89122
RP11.20D14.6	PAWR	0.75816
SIMC1	RPL8	0.742557
CLDN4	CAPZA2	0.72151
TTC29	COL4A1	0.725883
XXbac.BPG27H4.8	DR1	0.738322
TOM1L2	TANC2	0.780618
DLGAP1	BOLA3	0.733662
XXbac.BPG27H4.8	RP5.865N13.2	0.742632
RP11.12G12.7	PRELID1	0.825211
PPA2	EPCAM	0.72066
UBE2K	FIBP	0.814716
TFRC	RNF183	0.726416
PIGH	GHITM	0.720403
RP11.80H5.2	RP11.132A1.4	0.757281
SMIM19	GDAP1L1	0.72695
IL32	A2M	0.854227
RP11.469A15.2	LINC00678	0.890424
LINC00707	AASS	0.728347
NRP1	LINC01235	0.801001
CPNE1	BNIP3L	0.735943
NNT	ARMCX3	0.750275
MEAF6	CADM4	0.726832
RP11.1136G4.2	LRRC55	0.747656
KIF14	BUB3	0.735872
TMC4	NIPSNAP1	0.727987
UBE2T	KIF20B	0.75907
POLR2I	CARHSP1	0.842552
RASL10A	ENTPD1	0.893391
PLOD2	HS2ST1	0.7219
RP11.445F12.1	FBLN5	0.935156
SCP2	ADAMTS1	0.731175
GPATCH4	GCAT	0.816586
POLG	EIF2AK1	0.720944
SRP14	SLC25A5	0.720967
ICAM3	D21S2088E	0.763246
ZSCAN10	LINC00545	0.810567
TAP1	PHC1	0.785943
ZNF703	PHB	0.726374
PSMD8	ILF2	0.725035
SOX18	PLCL1	0.765187
PEX5L	FAM129A	0.790896
RP11.279O9.4	CXCL6	0.837392
SIRPB2	ELK3	0.84079
RBPMS	PPP2R2B	0.762953
POU3F1	NRIP3	0.736846
NRIP3	MAT1A	0.735639
PAM	NUCB1	0.729462
PCYT2	LUC7L3	0.737725
MIB2	GRIK4	0.725228
STARD10	ARF1	0.799817
RDH12	NRIP3	0.789459
NOTCH4	GIMAP4	0.826397
FAM124B	ADCY4	0.838437
NOTCH1	EXOC3L1	0.786809
SULT1A1	METRN	0.751564
LINC00678	CDC16	0.783102
N4BP2L2	CD164	0.725031
TMPRSS13	DSP	0.729314
PLAC9	GPR143	0.721104
TDRD10	SHE	0.827248
SLC16A5	ENTPD2	0.733265
EMP2	CRB2	0.782652
PCDH10	GAL	0.807943
FXYD6	AC012123.1	0.758451
RABGAP1L	PHC1	0.783888
SH3YL1	ARHGAP8	0.783818
CDK2	BTG3	0.749411
SPG21	HOXA1	0.760476
SEMA3D	PRKAA2	0.731157
DSP	CAPN13	0.724381
TTC3	FOXH1	0.749236
TPGS1	PCYT2	0.723517
TESC	ARMC7	0.741661
RASGRP3	GIMAP6	0.941589
PPP2R2B	NKX1.2	0.797741
PECAM1	EXOC3L1	0.792331
SMIM4	ABHD12B	0.723845
KNSTRN	DEPDC1	0.95006
RPL27A	FH	0.770737
GFER	FKBP1B	0.747188
PCDH11X	DPP10.AS1	0.773577
PPP1R12C	MIIP	0.737727
PSMB9	KLKB1	0.734438
SCCPDH	GLRB	0.799392
TMA16	POLR2F	0.722453
VASH1	MMRN2	0.860356
SMOC1	ALDH2	0.734968
RARB	ANKRA2	0.78845
MAP4K2	FMNL1	0.766282
TRMT44	RP11.326K13.4	0.803893
SNRPN	AC091493.2	0.720524
FBN2	FAM89A	0.759573
RPL8	P4HTM	0.768457
SAP18	NPY1R	0.720397
USP44	SLC15A3	0.86512
RPSA	RPS20	0.728091
RPS3	HSPA13	0.722694
RNASE1	IL18RAP	0.729542
HNRNPH2	C5orf15	0.824567
PFN1	NRXN3	0.724329
FAM72C	CKS1B	0.740895
RP11.92C4.6	ECM1	0.83233
SLC15A3	NQO2	0.787951
FABP6	BEX2	0.728023
UTF1	MRS2	0.862397
ZNF83	MALAT1	0.734483
SUV39H2	DCTPP1	0.721559
TEX101	CAMKMT	0.820504
FAM162A	ANKRA2	0.72705
UBC	HNRNPH2	0.777995
RP11.380D23.1	CFAP65	0.818424
LPL	AFAP1L1	0.88976
RP11.562F9.2	RP11.12G12.7	0.749133
TMEM237	GMNN	0.780932
RPS9	MED6	0.773725
HRH3	ALDH1L2	0.732107
RAD51	GINS2	0.790243
VPS37C	CYB5A	0.734698
FGF2	CCL26	0.804705
SLC7A3	GRPEL2	0.787301
PSMB8	CTBP2	0.72454
METTL5	COX20	0.722661
MCM8	ESCO2	0.733537
RP11.1144P22.1	LHPP	0.761426
MALL	CST3	0.768817
PID1	FAM129A	0.784912
MYOZ1	CRYBB1	0.764547
SNHG25	NQO1	0.81166
RP11.568A7.4	MRPL37	0.778901
RPS27A	RPS12	0.738851
ZNF226	THAP3	0.781975
GPC6	EXD3	0.763876
PLBD1	ALDH3A2	0.936081
NTN4	ARL4D	0.869762
ITIH2	AGR3	0.860297
VIPR2	AC004448.5	0.817591
FOXJ1	C10orf82	0.739179
MRPL39	MDH1	0.861363
ZWINT	BRCA1	0.783331
SLC16A5	MFAP4	0.882513
TESC	RP11.380D23.2	0.7425
SMLR1	SERPINA6	0.723146
RPS15A	RPL17	0.756263
TOX	CCL26	0.773909
RPL12	HNRNPH2	0.761447
SYT1	ATP1A3	0.724097
OSBPL10	FGF2	0.793943
EHF	C1orf54	0.790903
RP11.385M4.1	AC004448.5	0.769565
TLK1	SET	0.735163
DLGAP5	CCNF	0.862037
RP5.1024C24.1	MASP1	0.757168
LAPTM4A	DNAJB9	0.766861
IMPA2	DHRS11	0.812648
MIB2	BDH1	0.839261
S1PR3	RP3.428L16.2	0.840373
RP5.865N13.2	MOCOS	0.745741
ZNF3	PPIE	0.756538
TMEM237	RFC5	0.774902
CFAP77	AC004448.5	0.762341
TMEM191B	RP11.343J3.2	0.747329
PRICKLE2.AS1	JAG1	0.774573
RSRC2	H3F3A	0.725724
SLC5A9	ACSM4	0.744109
TSPAN2	COG4	0.724118
RPS2	MAPRE3	0.75569
ALPK2	ADRB2	0.788827
ZFR2	TTC3	0.779604
DYSF	BCAP29	0.787984
SAMSN1	DLL4	0.807731
PSMC6	PCMT1	0.72269
TTC3	HOXA2	0.846344
RP11.357K6.1	AC116614.1	0.739466
FAM136A	C19orf25	0.822609
MSMO1	FREM1	0.756238
PRPS1	PPIL1	0.762253
RP11.167J8.3	LHX1	0.873145
PPM1B	MX1	0.771163
TMA16	FGF13.AS1	0.768191
RP11.452K12.4	GFPT2	0.72662
ZNF296	RP11.624M8.1	0.779578
MRPS16	DDX21	0.833924
VGLL4	MXI1	0.769547
TXLNG	JPH4	0.825515
DPEP3	CHGA	0.770246
KXD1	C19orf84	0.721105
SNX4	RAE1	0.748117
MEIS2	CPE	0.794683
GRASP	GJA4	0.83181
CAPN7	ARF4	0.724967
MPND	CTXN1	0.722405
MATK	DLGAP3	0.809779
NEFL	HTR3A	0.76349
SMIM24	SLC16A5	0.830302
TMEM176A	EPN3	0.799603
TSPAN13	LRRC1	0.721617
RPL22L1	GCAT	0.779001
PSMC3IP	GINS1	0.789288
RPS16	RAB1A	0.726786
VAMP5	TSPAN18	0.81179
PDGFC	2020-03-05	0.742675
TMA16	HPS1	0.730006
RAD21	AURKB	0.736194
ZNF3	SVBP	0.760394
ZPR1	EBNA1BP2	0.752664
EXOSC7	CNIH4	0.726948
LINC00678	EAF2	0.812797
MID1IP1	GSC	0.917355
LGALS3	HMGCS2	0.809108
PRPS1	IARS	0.766619
TGFBR3L	EIF2AK4	0.8002
MRPL11	BOLA3	0.816604
EED	BTG3	0.753041
STAB1	CD109	0.783531
MARS	COQ3	0.80824
IRX6	FCN3	0.736224
SCAMP1	PDCD4	0.780517
RP11.320N7.2	CBR3	0.744351
NT5E	NFIB	0.801972
TGFB1	MSN	0.729024
THTPA	CADM2	0.776541
SIRT5	RP11.96B5.3	0.755046
PXDN	NUDT14	0.776104
KAT7	ALDH3A2	0.822818
KIF15	CENPW	0.82174
PBX1	COPS2	0.737045
STARD10	EPM2AIP1	0.726506
TMEM223	RABEPK	0.780674
PWAR6	LARP1	0.805595
RNASEH2C	CARHSP1	0.777259
PUS1	LAGE3	0.788378
ZNF558	ZNF226	0.734108
BTG3	AMN1	0.781919
AURKB	AURKA	0.895608
TNNI1	COX6A2	0.744908
KAT5	ACO2	0.735241
HMGB3	H2AFZ	0.793957
SOX7	CSF2RB	0.79996
HCN4	EMD	0.817489
TTC1	PSMD7	0.72316
NOXO1	CLU	0.782212
LSM4	CHCHD1	0.737529
MRPL39	DYNC1LI1	0.771428
RPL39L	ITPA	0.732952
LYPLA1	AKIRIN1	0.791409
TMEM220	RP11.12G12.7	0.790709
DLGAP3	BEND4	0.724055
PMAIP1	MMP9	0.841798
LZTS1	LAPTM4B	0.883765
RANBP1	POP7	0.722688
NT5E	ADGRF5	0.810373
P4HTM	DCP1A	0.741885
RTN3	CAPZA2	0.762419
TACC3	MAD2L1	0.846434
TSPAN2	ACO2	0.733247
LCK	CMSS1	0.755004
NKX6.1	GALM	0.748373
ERICH2	CA11	0.752801
PSMG4	AP002856.5	0.765128
GATA2	ACSS1	0.758957
MED8	LAMA5	0.754497
SELE	DYSF	0.780459
TNFRSF8	GULP1	0.77816
UNC50	KLHL6	0.72153
SYT1	PDCD2	0.766473
PSAT1	GULP1	0.805333
WDR74	CHAC1	0.756645
NEDD9	FKBP8	0.723358
VEPH1	LRRC8D	0.725757
LINC00678	CCK	0.857766
P3H2	CD48	0.902218
YIPF5	DNAJB9	0.773719
WWTR1	GNG11	0.731427
KIT	DLC1	0.885895
RP3.399L15.3	CCL26	0.853513
ZFAND5	RP11.68L18.1	0.736457
PRELID1	IMPA2	0.817487
PROCR	LPL	0.873278
KIF4A	DLGAP5	0.93973
RECQL4	PKMYT1	0.740961
U2SURP	HNRNPD	0.775285
CTB.180C19.1	CAMKV	0.770399
TRIM55	RCSD1	0.828318
PUS7	POP7	0.731613
RAB1A	BBS2	0.730151
NEFL	CXCL6	0.73176
GSTA4	BDH2	0.790562
TOP2A	CENPL	0.749988
NR1H2	GADD45GIP1	0.720517
ETF1	CHPT1	0.735429
WDR18	EXOSC7	0.741252
VPS4A	NDUFB2	0.741416
STAT5A	PROCR	0.813213
PPIL6	HOXA3	0.756227
DESI2	AC005592.1	0.732002
PRPS1	CTD.2142D14.1	0.744071
TNNC2	PSMB9	0.791931
UBAP2	POMC	0.778969
VPS35	ACO2	0.723776
MEAF6	DAZAP2	0.773308
USP53	RP11.77P16.4	0.741883
PAWR	PAK1	0.795155
SFRP2	MAPKAP1	0.75721
PSMG4	LINC00678	0.836134
RNPS1	CTPS1	0.748696
ETFA	CSDE1	0.74173
MRPL37	HMGN5	0.764212
RAB11FIP1	LINC01021	0.801134
USP53	ERVH48.1	0.819782
RIPPLY1	CAMKK2	0.728704
HRH2	HCN4	0.738103
SLC35A3	DIO3	0.74238
MAN1A2	FNDC3A	0.758094
SCD	ALKBH7	0.724402
SKAP2	LRRC1	0.720539
NFKBIA	LHX1	0.947058
TIMM13	SLC27A5	0.786133
RPL22L1	FOXD3.AS1	0.868644
RPL8	FKBP1B	0.834978
PDZD4	C19orf24	0.768971
MRS2	DPPA5	0.823284
KLHL3	AFAP1L1	0.72645
GFPT2	CTD.2350C19.2	0.758483
RNASE1	ESM1	0.83874
ZSCAN10	DNAJB6	0.80378
PPM1F	ADAMTSL2	0.721424
PAH	MRS2	0.76556
VILL	USP54	0.737506
TRDN	PIK3R5	0.829205
C9orf129	AC093818.1	0.806549
PIAS1	CPNE1	0.799468
KIF18A	HMGB2	0.824776
LSAMP	BARX1	0.767378
RMND5B	AASS	0.755545
SKP1	DDB1	0.7462
ZBTB38	MLXIPL	0.781068
ZNF428	MED6	0.752863
GPR39	ARL4D	0.732005
LZTS1	BDH1	0.766885
XAB2	SDHA	0.808485
TSTD1	SNRPN	0.82714
NAAA	CXCL6	0.794396
RP11.49I11.1	MRS2	0.785954
KPNA2	KIF22	0.840224
PROS1	LAMB1	0.728135
URAD	HOXB8	0.83774
PPA1	DYM	0.724728
SPSB2	SIRT1	0.817474
PROKR1	ELMO1	0.736317
SHE	BCAP29	0.833714
PRPS1	HMGN5	0.789442
RFNG	EVL	0.785652
RAC3	MRPL41	0.819444
TUBB2B	CDK7	0.934624
LINC00479	AC091729.7	0.738471
PID1	HRH2	0.797345
LMO2	ADGRL4	0.785656
UCMA	RP11.357K6.1	0.804612
UBE2I	SPC25	0.748183
DCP2	AURKAIP1	0.757055
PSPH	JPH4	0.842223
LRRC8C	CDH5	0.744704
UBAC2	PRKAB1	0.73902
HHIP.AS1	COL4A5	0.727459
MAT1A	FOXN3	0.726709
CALN1	CALB1	0.7263
COPS3	CCDC47	0.732596
TNNI1	LINC00379	0.771231
TRMT44	ITGA4	0.768061
SCGB1B2P	RABGAP1L	0.776342
ICAM4	FKBP8	0.746322
CCDC81	CALM3	0.811393
TARS	SLC5A2	0.737635
DLGAP3	CDC16	0.73578
MUC3A	MAGEA4	0.761639
RRM2B	BBC3	0.735165
SNRNP40	CENPU	0.735754
DDT	ATXN7L1	0.722495
LINC00544	ARMC4	0.834504
TWF1	SCP2	0.749394
POC1A	DTYMK	0.871006
RBP7	CXCL12	0.771131
UBC	PLOD2	0.746016
INHA	ESPN	0.838996
B3GALT5.AS1	ARHGAP9	0.732679
TXLNG	HTR3A	0.80912
WDR74	TNFSF11	0.724225
DR1	CAMKV	0.771572
DNAJC2	DIMT1	0.780662
PSMB4	LCK	0.740187
ZIC5	CLU	0.755632
GABRB3	FKBP11	0.800076
TNFRSF1B	FLT1	0.876828
XXbac.B33L19.4	GSC	0.852427
IL17B	CALB1	0.818678
UGP2	RTN4IP1	0.880862
SOX17	RP11.235G24.1	0.842966
TFG	C1D	0.722368
SRD5A3	PRELID1	0.75876
TSHR	S100Z	0.826055
TNNC2	LINC00698	0.777664
DEPDC1	CDK1	0.871089
PNISR	ARF1	0.72099
RPLP2	PSMC2	0.762716
SCLT1	CDC20	0.768676
C1GALT1C1	ALDH18A1	0.749223
RP11.20D14.6	RAB39B	0.812914
TMED3	SYT13	0.809479
TDGF1	KIAA0040	0.772798
JAKMIP2.AS1	FBXO2	0.768934
ZNF385C	LOXL1	0.884656
ZDHHC19	RP11.49I11.1	0.767578
XPOT	LINC00698	0.747659
TMOD2	LMO2	0.742913
KCND2	CTD.2142D14.1	0.722153
RP1.16A9.1	FAM124B	0.831449
PPIL6	DNAJC12	0.725379
CLP1	C3orf38	0.798223
STC2	PSAT1	0.729172
TNFSF14	AC008753.4	0.761794
TMEM191B	POU5F1B	0.730543
RP11.219G17.4	CDA	0.77164
SIRPB2	PPM1F	0.736898
STYX	C20orf27	0.748249
POU5F1	C20orf27	0.791643
MLC1	CDH5	0.826365
YIPF4	RPL12	0.741888
RBP7	PF4	0.726947
CIT	ARHGAP11B	0.823308
TUBB2A	SH2D3A	0.741768
RASIP1	CPNE2	0.794762
SOX7	CD33	0.749234
TSTD1	MAD2L2	0.75935
DUSP4	CER1	0.859993
S1PR3	DSCAM	0.86655
PRPS1	LTV1	0.721906
PNPLA3	FOXI1	0.751952
CD48	ACOX3	0.818476
SLC1A5	RHBDL1	0.817683
PPP1R16B	COL15A1	0.807464
STOML2	NPTX2	0.804102
RAB11FIP1	ATP6V0E2	0.833061
SOST	CSF2RB	0.961419
LINC00678	LINC00599	0.746838
SOX17	CALB1	0.778238
SMYD3	GSTA4	0.814041
WFDC2	FXYD5	0.742662
SMIM19	COQ3	0.768718
EIF2S1	CSE1L	0.822286
SRD5A3	LINC00649	0.721479
RP11.390F4.6	HAGHL	0.845484
MIIP	DLGAP3	0.792895
P4HTM	DDT	0.757915
TROAP	BORA	0.784746
RNF41	GRIA4	0.781643
RPL13A	NDUFA5	0.735002
NEB	ARL4D	0.761669
SENCR	CD79B	0.814321
N4BP3	LRRC47	0.736116
NUCKS1	LARP1	0.730942
UBE2T	SHCBP1	0.794251
MAP3K4	FREM1	0.789536
PPIL4	COPS4	0.739227
TRPA1	RP11.191L9.4	0.721122
ENTPD1	CD33	0.73818
ZSCAN10	RHBDL1	0.764058
ZNF814	THTPA	0.730637
RAB11A	KDM3A	0.724498
GSTO1	GLMP	0.726795
DYRK4	ALDOA	0.764846
MRPL16	DLGAP4	0.723496
SLC43A1	CARS	0.757874
TIMM13	NIPA2	0.853234
TBL1XR1	FBLN5	0.738523
PGF	NRXN3	0.724452
MED6	CPE	0.725736
PAPSS2	BCAN	0.760469
PCP4L1	PAQR9	0.845872
RPS12	NDUFA5	0.76796
EPM2AIP1	CSDE1	0.729502
RP11.353N4.5	CEBPB	0.729262
RAB5A	MARS	0.793625
LINC00479	CTSF	0.784989
GRIA3	CAPN13	0.814075
GULP1	ERVMER34.1	0.802629
RPF2	PRMT3	0.741077
STYX	ARF1	0.775081
HAX1	EPB41L4A.AS1	0.738148
CIR1	AMPD2	0.754608
VSIG1	PDX1	0.844213
PEX13	P3H4	0.722518
TWF1	FAM162A	0.722305
MRPL55	GTF3C6	0.765954
PITPNM1	HHIP	0.724898
USP39	COPS3	0.785233
ZDHHC22	RP11.20D14.6	0.838056
SCD5	MPZL2	0.848642
TCL1B	KAT7	0.72596
SLC27A5	RPL10	0.737474
ZIC1	LHX2	0.892576
SUCLA2	DDX50	0.720993
TANC2	PPP1R13L	0.728228
COL11A2	CHRM2	0.919188
CEBPZ	CCDC169	0.827988
PLOD2	INSIG2	0.816325
GULP1	GRPEL2	0.811581
KAT7	ATCAY	0.736887
RASGRP2	EPS15	0.77655
TOMM22	PRAF2	0.738188
PLP1	NUPR1	0.735805
ZNF296	RTN4IP1	0.723616
RP11.380D23.2	MFAP4	0.910646
ZDHHC22	PRELID1	0.735625
PLP1	HTR3A	0.77853
RPL38	PLRG1	0.730375
RTP1	FXYD5	0.753931
PEX2	COPZ1	0.735506
TECPR1	ADGRF5	0.795435
SUSD3	GRAMD1A	0.728752
WDR4	POLR2F	0.73833
WIF1	PHC1	0.794533
P3H4	CFAP36	0.736547
CRYL1	CD46	0.759863
VAMP5	AFAP1L1	0.802639
PRDM14	PLPP1	0.729371
HOTAIRM1	DPM3	0.762153
ZNF467	NOS3	0.752471
GABRB2	DSCAM	0.734088
PROCR	OIT3	0.77208
ZNF385A	COMMD3	0.752727
ZFPM2	COL15A1	0.783701
CTA.363E6.6	CAMKMT	0.739399
MRPS12	EMG1	0.754785
NDC80	CCNB1	0.788285
RASL11B	PSMB9	0.795666
TNFSF10	CD79B	0.732251
SRSF9	PPIA	0.79188
PLEKHG4	CPNE9	0.724569
TIMM10B	POP5	0.730501
FSD2	DRP2	0.786648
MYLIP	ANO1	0.77755
PTCRA	CALCRL	0.971444
SLC35A3	RRBP1	0.788711
CD34	ARHGAP31	0.765224
TMED9	MRPL41	0.767207
NEK6	LINC01021	0.762647
RRBP1	CD1D	0.746932
USP9X	LITAF	0.775815
NMI	MRS2	0.793142
KLHL41	HSPB7	0.730549
LDHA	CRABP1	0.72517
MKKS	DENR	0.736484
POP7	DCTN2	0.724874
ZNF770	BEST2	0.733903
RBPMS2	HENMT1	0.729695
LAPTM4B	IER3	0.908693
VRTN	TMEM223	0.785537
NFKBIA	MIB2	0.746587
SLC15A3	CARS	0.723039
RPL39L	CTD.2186M15.3	0.746425
SNRPN	PRR16	0.792881
ULBP2	IL3RA	0.804855
PNO1	DKC1	0.868718
SNAPC3	HSBP1	0.729098
RHOU	ESPN	0.872334
VSIG10	RP3.399L15.3	0.760058
RPL39L	PIM2	0.76431
NIFK	CCDC86	0.783478
TKT	MAGEA4	0.766503
RAB39B	NRIP3	0.78378
USP22	HMGCS1	0.744733
RP11.390F4.6	MRPS16	0.749208
RP1.16A9.1	CDH5	0.747108
SNX2	RPLP1	0.792639
NPR1	FOXI1	0.73067
TNNC2	FBLL1	0.759482
RP11.396J6.1	GLB1L3	0.725092
YTHDF2	EXOSC7	0.740693
RBPMS2	AGTRAP	0.742803
RMND5B	RCHY1	0.806543
NR1H2	HMGA1	0.725356
PPFIBP2	ANO1	0.840585
ZNF226	RP11.11N9.4	0.765601
POMC	GATM	0.733101
RPL28	NEDD1	0.725981
RP11.295M3.4	CST1	0.800168
RRAS2	RPRML	0.772393
PCK2	AP002856.5	0.75394
PWAR6	CLEC4G	0.831248
RNF114	ACBD6	0.737393
TCL1B	APRT	0.721057
TOMM22	TMEM56	0.726611
LAGE3	ANKRD12	0.755145
FGF16	FAM172A	0.726586
PLA2G4C	IL34	0.736535
TMEM64	CEBPZOS	0.777509
RP11.235G24.1	FREM1	0.854538
PYGM	PPP1R3C	0.722786
ZNF277	ANKRA2	0.720475
ZFHX3	HOTAIRM1	0.757383
RP11.469A15.2	CAMKV	0.893154
MRPS16	C4orf36	0.751299
EVI5L	CXCL6	0.789097
TECPR1	LIMCH1	0.803408
RPS29	CRYBB1	0.783531
PRELID1	COQ2	0.746264
PRMT5	PRMT1	0.736659
TNFRSF8	FOXN3	0.747617
KLF8	HS6ST1	0.860498
PTGS2	ANXA2R	0.746005
PPP2R2B	DR1	0.727918
NEDD9	CDC42EP3	0.771179
UBE2K	TPM3	0.787326
RCAN3	LIMD1.AS1	0.78757
[truncated: 198,414+ more rows]
