# Supplementary material for: Single-cell analyses reveal distinct expression patterns and roles of long non-coding RNAs during hESC differentiation into pancreatic progenitors
Source: Stem Cell Res Ther. 2023 Mar 13;14:38. doi: 10.1186/s13287-023-03259-x (PMC10010006; doi:10.1186/s13287-023-03259-x)
Supplement: Supplementary file 7 — Additional file7. Table S7: The statistics of co-expression modules. [file 13287_2023_3259_MOESM7_ESM.xlsx]

## Sheet: Supplementary Table 6
Supplementary Table 7. The statistics of co-expression modules
Module ID	Number of protein-coding gene nodes	Number of lncRNA gene nodes	Number of coding-coding edges	Number of lncRNA-lncRNA edges	Number of lncRNA-coding edges
M1	441	37	10411	134	2020
M2	404	3	10771	0	15
M3	277	88	11164	1140	6619
M4	325	32	15709	71	1801
M5	273	44	6261	164	1760
M6	222	15	4364	0	148
M7	160	5	6148	0	106
M8	140	21	2297	54	698
M9	122	2	1302	0	2
M10	103	6	1832	3	139
M11	88	18	789	23	297
M12	91	9	753	2	67
M13	78	18	833	19	280
M14	92	2	457	0	3
M15	79	6	358	2	26
M16	73	2	358	0	14
M17	60	15	497	17	150
M18	64	4	566	0	19
M19	57	11	459	2	104
M20	64	3	329	0	5
M21	30	11	271	28	199
M22	37	2	399	1	25
M23	35	1	112	0	3
M24	30	3	150	2	37
M25	30	2	143	0	18
M26	29	2	84	0	8
M27	26	4	81	0	22
