# Supplementary material for: Single-cell analyses reveal distinct expression patterns and roles of long non-coding RNAs during hESC differentiation into pancreatic progenitors
Source: Stem Cell Res Ther. 2023 Mar 13;14:38. doi: 10.1186/s13287-023-03259-x (PMC10010006; doi:10.1186/s13287-023-03259-x)
Supplement: Supplementary file 8 — Additional file8. Table S8: The list of lncRNAs involved in each module. [file 13287_2023_3259_MOESM8_ESM.xlsx]

## Sheet: module.lnc
Supplementary Table 8. The list of lncRNAs involved in each module
Module ID	LncRNA ID
M1	AC011298.2
M1	AC012123.1
M1	AC073321.4
M1	AC104653.1
M1	CTB.178M22.2
M1	CTC.260E6.6
M1	CTC.338M12.5
M1	EMX2OS
M1	GS1.259H13.2
M1	HOTAIRM1
M1	HOXA.AS2
M1	HOXB.AS1
M1	IGF2.AS
M1	LINC00475
M1	LINC01021
M1	LINC01197
M1	LINC01503
M1	MALAT1
M1	NEAT1
M1	PART1
M1	PCAT6
M1	RP11.115D19.1
M1	RP11.115D19.2
M1	RP11.115D19.3
M1	RP11.380L11.4
M1	RP11.384F7.2
M1	RP11.465N4.4
M1	RP11.617F23.1
M1	RP11.655M14.13
M1	RP11.663N22.1
M1	RP11.798M19.6
M1	RP11.92G12.3
M1	RP13.942N8.1
M1	RP3.510D11.2
M1	RP4.728D4.2
M1	TP53TG1
M1	UNC5B.AS1
M10	CTD.2545M3.8
M10	LINC00400
M10	MIR1.1HG
M10	RP11.595B24.1
M10	RP11.595B24.2
M10	RP5.1024C24.1
M11	AC002454.1
M11	AC009518.4
M11	C20orf166.AS1
M11	FGF10.AS1
M11	FUT8.AS1
M11	KB.1592A4.15
M11	LINC00379
M11	LINC00380
M11	LINC00890
M11	LINC01099
M11	RP11.120I21.2
M11	RP11.140M13.1
M11	RP11.384O8.1
M11	RP11.394O4.5
M11	RP11.406O23.2
M11	RP11.53O19.1
M11	RP11.615I2.2
M11	RP11.710C12.1
M12	BISPR
M12	CITF22.92A6.1
M12	CTD.2186M15.3
M12	LINC00649
M12	LINC01315
M12	RP11.108M9.4
M12	RP11.262H14.4
M12	RP11.452F19.3
M12	RP11.849I19.1
M13	AC009501.4
M13	CRNDE
M13	CTD.2314G24.2
M13	CTD.3076O17.1
M13	CTD.3076O17.2
M13	HMGN3.AS1
M13	LINC01330
M13	MEG3
M13	MKNK1.AS1
M13	OTX2.AS1
M13	PRICKLE2.AS1
M13	RP11.1143G9.5
M13	RP11.296O14.3
M13	RP11.348J12.2
M13	RP11.356I2.4
M13	RP11.561I11.3
M13	RP11.776A13.3
M13	SNHG23
M14	FAM215B
M14	RP5.1042K10.10
M15	LINC00371
M15	LINC01124
M15	LINC01426
M15	RP11.148B6.1
M15	RP11.631N16.2
M15	RP11.631N16.4
M16	TPT1.AS1
M16	ZBTB11.AS1
M17	AC098973.2
M17	AC144652.1
M17	AP000251.3
M17	DLGAP1.AS2
M17	ERVH48.1
M17	LINC01234
M17	OLMALINC
M17	RP11.10A14.6
M17	RP11.255M2.1
M17	RP11.314A20.2
M17	RP11.879F14.2
M17	RP11.9G1.3
M17	RP1.40E16.9
M17	SNHG19
M17	SNHG25
M18	AC009404.2
M18	LINC01549
M18	RP11.582J16.4
M18	RP11.758N13.1
M19	AC140481.4
M19	C10orf71.AS1
M19	FOXC2.AS1
M19	LINC00092
M19	LINC01213
M19	RP11.1136G4.2
M19	RP11.167H9.4
M19	RP11.567J20.2
M19	RP11.89N17.4
M19	RP3.512B11.3
M19	ZEB2.AS1
M2	AJ011932.1
M2	RP11.395G23.3
M2	ZNF503.AS2
M20	CTD.2021H9.3
M20	LINC00969
M20	RP11.89K11.1
M21	FEZF1.AS1
M21	LHX5.AS1
M21	LINC00463
M21	RP11.119H12.6
M21	RP11.436K8.1
M21	RP11.71N10.1
M21	RP11.781A6.1
M21	RP11.85O21.2
M21	RP1.34H18.1
M21	RP5.1101C3.1
M21	WI2.85898F10.1
M22	CDKN2B.AS1
M22	CTD.3080P12.3
M23	RP11.1114A5.4
M24	BACE1.AS
M24	RP11.294J22.6
M24	RP11.538P18.2
M25	HAND2.AS1
M25	TBX2.AS1
M26	RP11.344B5.3
M26	RP11.841O20.2
M27	GAPLINC
M27	LINC00941
M27	RP11.307P5.1
M27	SNHG9
M3	AC004448.5
M3	AC007879.4
M3	AC008753.4
M3	AC012354.6
M3	AC074366.3
M3	AC091729.7
M3	AC140542.2
M3	AL132709.1
M3	AP000688.29
M3	CH17.189H20.1
M3	CTA.363E6.6
M3	CTD.2007L18.5
M3	CTD.2378E21.1
M3	CTD.2547G23.4
M3	CTD.3035K23.6
M3	DSCR8
M3	EGFLAM.AS4
M3	GATA6.AS1
M3	GLIS2.AS1
M3	GLIS3.AS1
M3	LIMD1.AS1
M3	LINC00458
M3	LINC00467
M3	LINC00479
M3	LINC00544
M3	LINC00607
M3	LINC00937
M3	LINC01122
M3	LINC01204
M3	LINC01356
M3	LINC01467
M3	LINC01484
M3	LINC01569
M3	MANEA.AS1
M3	NKILA
M3	P3H2.AS1
M3	RP11.10A14.3
M3	RP11.119D9.1
M3	RP11.123K19.1
M3	RP11.12L8.1
M3	RP11.145E17.2
M3	RP11.157D23.2
M3	RP11.167J8.3
M3	RP11.191L9.4
M3	RP11.19O2.2
M3	RP11.218I7.2
M3	RP11.219G17.4
M3	RP11.222K16.2
M3	RP11.235G24.1
M3	RP11.245G13.2
M3	RP11.277P12.10
M3	RP11.286B14.1
M3	RP11.317P15.4
M3	RP11.318C24.2
M3	RP11.326K13.4
M3	RP11.342D14.1
M3	RP11.348F1.2
M3	RP11.380D23.1
M3	RP11.380D23.2
M3	RP11.384F7.1
M3	RP11.385M4.1
M3	RP11.404F10.2
M3	RP11.431J24.2
M3	RP11.445F12.1
M3	RP11.586D19.1
M3	RP11.586D19.2
M3	RP11.666A20.4
M3	RP11.774O3.3
M3	RP11.77P16.4
M3	RP11.805J14.5
M3	RP11.89K21.1
M3	RP11.90D4.3
M3	RP13.188A5.1
M3	RP13.895J2.6
M3	RP1.90G24.11
M3	RP1.90G24.6
M3	RP3.380B4.1
M3	RP3.428L16.2
M3	RP3.467D16.3
M3	RP4.569M23.2
M3	RP4.594I10.3
M3	RP4.799P18.2
M3	RP5.884G6.2
M3	RP6.65G23.3
M3	TSPEAR.AS2
M3	U91319.1
M3	WT1.AS
M3	XXbac.B33L19.4
M4	AC078883.3
M4	AC093159.1
M4	AC147651.4
M4	AP000355.2
M4	CARD8.AS1
M4	CTD.3193K9.11
M4	GATA2.AS1
M4	HID1.AS1
M4	LINC00642
M4	LINC00694
M4	LINC00982
M4	LINC01235
M4	NFIA.AS2
M4	PCAT19
M4	RAMP2.AS1
M4	RP11.10H3.1
M4	RP11.160E2.17
M4	RP11.164O23.8
M4	RP11.213G6.2
M4	RP11.350J20.12
M4	RP11.404O13.1
M4	RP11.473M20.9
M4	RP11.479G22.8
M4	RP11.536O18.1
M4	RP1.16A9.1
M4	RP11.744N12.3
M4	RP11.754N21.1
M4	RP11.768F21.1
M4	RP11.92C4.6
M4	RP3.395M20.8
M4	SENCR
M4	SIX3.AS1
M5	AC005276.1
M5	AC010967.2
M5	AC074289.1
M5	AC093818.1
M5	CTD.2265O21.3
M5	CTD.2306M5.1
M5	CTD.2334D19.1
M5	D21S2088E
M5	DPP10.AS1
M5	EPHA1.AS1
M5	FGF13.AS1
M5	KTN1.AS1
M5	LINC00239
M5	MACC1.AS1
M5	MGC32805
M5	RP11.1094M14.11
M5	RP11.111M22.3
M5	RP11.12G12.7
M5	RP11.142A22.4
M5	RP11.161H23.5
M5	RP11.267L5.1
M5	RP11.320N7.2
M5	RP11.323F24.3
M5	RP11.333A23.4
M5	RP11.386G11.10
M5	RP11.395B7.2
M5	RP11.396J6.1
M5	RP11.404J23.1
M5	RP11.445L6.3
M5	RP11.499E18.1
M5	RP11.560J1.2
M5	RP11.562F9.2
M5	RP11.568A7.4
M5	RP11.69I8.2
M5	RP11.758M4.4
M5	RP11.82L7.4
M5	RP11.867G2.6
M5	RP1.92O14.3
M5	RP3.414A15.10
M5	RP5.834N19.1
M5	RP5.940J5.9
M5	SMCR5
M5	SNHG7
M5	XXbac.BPG252P9.9
M6	AP000438.2
M6	CTD.2270L9.4
M6	ENTPD3.AS1
M6	GNAS.AS1
M6	LINC00665
M6	LINC01152
M6	LINC01224
M6	NCBP2.AS2
M6	NUTM2A.AS1
M6	PITPNA.AS1
M6	PYCARD.AS1
M6	RP11.259N19.1
M6	RP11.25K19.1
M6	RP11.386G11.5
M6	RP11.532F12.5
M7	CTB.193M12.5
M7	DLEU2
M7	RP11.245D16.4
M7	RP11.932O9.10
M7	RP1.313I6.12
M8	AC005256.1
M8	AC007405.6
M8	CTD.2313J23.1
M8	HHIP.AS1
M8	LINC00237
M8	LINC00261
M8	LINC00917
M8	LINC01146
M8	LINC01198
M8	RP11.10O22.1
M8	RP11.148B6.2
M8	RP11.295M3.4
M8	RP11.418H16.1
M8	RP11.597D13.9
M8	RP1.170O19.17
M8	RP11.753H16.3
M8	RP11.788H18.1
M8	RP11.81H14.2
M8	RP1.193H18.2
M8	RP1.198K11.5
M8	RP5.984P4.6
M9	CTD.2008L17.2
M9	NRAV
