# Supplementary material for: Single-cell analyses reveal distinct expression patterns and roles of long non-coding RNAs during hESC differentiation into pancreatic progenitors
Source: Stem Cell Res Ther. 2023 Mar 13;14:38. doi: 10.1186/s13287-023-03259-x (PMC10010006; doi:10.1186/s13287-023-03259-x)
Supplement: Supplementary file 9 — Additional file9. Table S9: The functional annotation results of co-expression modules. [file 13287_2023_3259_MOESM9_ESM.xlsx]

## Sheet: module.fun
Supplementary Table 9. The functional annotation results of co-expression modules
Module ID	GO ID	GO Term	Adjusted P-value
M11	GO:0045944	positive regulation of transcription from RNA polymerase II promoter	1.67809e-34
M11	GO:0010735	positive regulation of transcription via serum response element binding	3.61492e-26
M11	GO:0055008	cardiac muscle tissue morphogenesis	5.65568e-24
M11	GO:0035995	detection of muscle stretch	1.8512e-22
M11	GO:0030241	skeletal muscle myosin thick filament assembly	1.07719e-19
M11	GO:0071805	potassium ion transmembrane transport	2.63021e-19
M11	GO:0030240	skeletal muscle thin filament assembly	7.86491e-19
M11	GO:0010613	positive regulation of cardiac muscle hypertrophy	4.93904e-17
M11	GO:0055003	cardiac myofibril assembly	6.99351e-17
M11	GO:0010628	positive regulation of gene expression	7.70378e-17
M11	GO:2000146	negative regulation of cell motility	1.71141e-16
M11	GO:0048739	cardiac muscle fiber development	8.52547e-16
M11	GO:0007411	axon guidance	8.59914e-16
M11	GO:0030042	actin filament depolymerization	1.26383e-15
M11	GO:0047496	vesicle transport along microtubule	2.22342e-15
M11	GO:0050873	brown fat cell differentiation	4.64374e-14
M11	GO:0005977	glycogen metabolic process	6.86972e-14
M11	GO:0006936	muscle contraction	1.03148e-12
M11	GO:0045214	sarcomere organization	2.27439e-12
M11	GO:0007399	nervous system development	2.79485e-12
M11	GO:0030514	negative regulation of BMP signaling pathway	6.03797e-12
M11	GO:0050714	positive regulation of protein secretion	1.10735e-11
M11	GO:0007223	Wnt signaling pathway, calcium modulating pathway	4.18598e-11
M11	GO:0007507	heart development	2.27626e-10
M11	GO:0007275	multicellular organismal development	7.70005e-10
M11	GO:0007005	mitochondrion organization	1.34186e-09
M11	GO:0060048	cardiac muscle contraction	3.60912e-09
M11	GO:0007018	microtubule-based movement	1.53277e-07
M11	GO:0007155	cell adhesion	2.27839e-07
M11	GO:0030154	cell differentiation	8.86664e-07
M11	GO:0010466	negative regulation of peptidase activity	1.05933e-06
M11	GO:0030336	negative regulation of cell migration	3.86113e-06
M11	GO:0007010	cytoskeleton organization	4.28633e-06
M11	GO:0045893	positive regulation of transcription, DNA-templated	4.67788e-06
M11	GO:0071277	cellular response to calcium ion	9.72894e-06
M11	GO:0006417	regulation of translation	6.33956e-05
M11	GO:0000165	MAPK cascade	9.15326e-05
M11	GO:0001501	skeletal system development	0.000118078
M11	GO:0010951	negative regulation of endopeptidase activity	0.000126767
M11	GO:0000902	cell morphogenesis	0.000226925
M11	GO:0051091	positive regulation of sequence-specific DNA binding transcription factor activity	0.00037538
M11	GO:0090263	positive regulation of canonical Wnt signaling pathway	0.000974478
M11	GO:0006813	potassium ion transport	0.00333137
M11	GO:0016055	Wnt signaling pathway	0.00513902
M11	GO:0006468	protein phosphorylation	0.00519316
M3	GO:0017121	phospholipid scrambling	1.20728e-51
M3	GO:0042269	regulation of natural killer cell mediated cytotoxicity	9.68892e-40
M3	GO:1900383	regulation of synaptic plasticity by receptor localization to synapse	3.04096e-39
M3	GO:1902042	negative regulation of extrinsic apoptotic signaling pathway via death domain receptors	1.70802e-35
M3	GO:0090481	pyrimidine nucleotide-sugar transmembrane transport	3.50704e-21
M3	GO:0070682	proteasome regulatory particle assembly	7.01427e-21
M3	GO:0009653	anatomical structure morphogenesis	9.75722e-20
M3	GO:0060316	positive regulation of ryanodine-sensitive calcium-release channel activity	1.74633e-18
M3	GO:0002026	regulation of the force of heart contraction	5.23991e-18
M3	GO:0035582	sequestering of BMP in extracellular matrix	5.38601e-18
M3	GO:0001763	morphogenesis of a branching structure	8.11351e-18
M3	GO:0019722	calcium-mediated signaling	4.04383e-17
M3	GO:0014866	skeletal myofibril assembly	6.18767e-17
M3	GO:0055119	relaxation of cardiac muscle	8.52477e-17
M3	GO:1901740	negative regulation of myoblast fusion	6.71007e-16
M3	GO:0010881	regulation of cardiac muscle contraction by regulation of the release of sequestered calcium ion	1.82705e-14
M3	GO:0035385	Roundabout signaling pathway	1.29478e-13
M3	GO:0030514	negative regulation of BMP signaling pathway	1.80492e-13
M3	GO:0030101	natural killer cell activation	2.81012e-13
M3	GO:2001237	negative regulation of extrinsic apoptotic signaling pathway	2.81589e-13
M3	GO:0016199	axon midline choice point recognition	5.28571e-13
M3	GO:0010649	regulation of cell communication by electrical coupling	5.28571e-13
M3	GO:0014842	regulation of satellite cell proliferation	1.08905e-12
M3	GO:0014732	skeletal muscle atrophy	1.08905e-12
M3	GO:0015695	organic cation transport	4.96087e-12
M3	GO:0070884	regulation of calcineurin-NFAT signaling cascade	5.88098e-11
M3	GO:0002504	antigen processing and presentation of peptide or polysaccharide antigen via MHC class II	2.38951e-10
M3	GO:0050776	regulation of immune response	2.4295e-10
M3	GO:0019882	antigen processing and presentation	3.78881e-10
M3	GO:0007160	cell-matrix adhesion	5.45166e-10
M3	GO:0055074	calcium ion homeostasis	8.9688e-10
M3	GO:0019370	leukotriene biosynthetic process	1.44686e-09
M3	GO:2001020	regulation of response to DNA damage stimulus	2.3375e-09
M3	GO:0006968	cellular defense response	2.35532e-09
M3	GO:0014065	phosphatidylinositol 3-kinase signaling	2.55484e-08
M3	GO:0035725	sodium ion transmembrane transport	4.54892e-08
M3	GO:0010880	regulation of release of sequestered calcium ion into cytosol by sarcoplasmic reticulum	1.0224e-07
M3	GO:0007275	multicellular organismal development	1.35182e-07
M3	GO:0009880	embryonic pattern specification	1.50884e-07
M3	GO:0043403	skeletal muscle tissue regeneration	1.88944e-07
M3	GO:0015718	monocarboxylic acid transport	1.90193e-07
M3	GO:0007154	cell communication	2.62323e-07
M3	GO:0045859	regulation of protein kinase activity	4.0746e-07
M3	GO:0043406	positive regulation of MAP kinase activity	5.59666e-07
M3	GO:0033540	fatty acid beta-oxidation using acyl-CoA oxidase	1.62697e-06
M3	GO:0010499	proteasomal ubiquitin-independent protein catabolic process	1.36849e-05
M3	GO:0002027	regulation of heart rate	2.60633e-05
M3	GO:0048015	phosphatidylinositol-mediated signaling	4.4438e-05
M3	GO:0002250	adaptive immune response	6.51819e-05
M3	GO:0007399	nervous system development	0.000136709
M3	GO:0046854	phosphatidylinositol phosphorylation	0.000160718
M3	GO:0034446	substrate adhesion-dependent cell spreading	0.00021119
M3	GO:0097193	intrinsic apoptotic signaling pathway	0.000323665
M3	GO:0007165	signal transduction	0.000501217
M3	GO:0034614	cellular response to reactive oxygen species	0.000669631
M3	GO:0045944	positive regulation of transcription from RNA polymerase II promoter	0.000936505
M3	GO:0007519	skeletal muscle tissue development	0.000951537
M3	GO:0008202	steroid metabolic process	0.00102147
M3	GO:0009887	organ morphogenesis	0.00156692
M3	GO:0030036	actin cytoskeleton organization	0.00184616
M3	GO:0007189	adenylate cyclase-activating G-protein coupled receptor signaling pathway	0.0019222
M3	GO:0016055	Wnt signaling pathway	0.00224551
M3	GO:0051726	regulation of cell cycle	0.00349967
M3	GO:0006909	phagocytosis	0.00384263
M3	GO:0016311	dephosphorylation	0.00533882
M3	GO:0007229	integrin-mediated signaling pathway	0.00554239
M3	GO:0032482	Rab protein signal transduction	0.00723089
M3	GO:0006955	immune response	0.00730562
M8	GO:0015858	nucleoside transport	8.79074e-61
M8	GO:0032486	Rap protein signal transduction	1.45585e-39
M8	GO:0009247	glycolipid biosynthetic process	5.79436e-29
M8	GO:1901642	nucleoside transmembrane transport	1.7286e-25
M8	GO:0045944	positive regulation of transcription from RNA polymerase II promoter	2.04203e-18
M8	GO:0033173	calcineurin-NFAT signaling cascade	3.07887e-17
M8	GO:0046600	negative regulation of centriole replication	1.02608e-14
M8	GO:0036066	protein O-linked fucosylation	1.57958e-14
M8	GO:0007051	spindle organization	2.01346e-14
M8	GO:0050829	defense response to Gram-negative bacterium	2.23239e-14
M8	GO:0051056	regulation of small GTPase mediated signal transduction	4.15434e-14
M8	GO:0031640	killing of cells of other organism	4.51234e-14
M8	GO:0035329	hippo signaling	7.60451e-14
M8	GO:0071320	cellular response to cAMP	2.38917e-13
M8	GO:0043484	regulation of RNA splicing	3.09973e-13
M8	GO:0035774	positive regulation of insulin secretion involved in cellular response to glucose stimulus	4.69156e-13
M8	GO:0045893	positive regulation of transcription, DNA-templated	5.81578e-13
M8	GO:0051497	negative regulation of stress fiber assembly	1.82037e-12
M8	GO:0009966	regulation of signal transduction	3.45172e-12
M8	GO:0015914	phospholipid transport	1.97903e-11
M8	GO:0008593	regulation of Notch signaling pathway	3.5305e-11
M8	GO:0035278	negative regulation of translation involved in gene silencing by miRNA	1.10652e-10
M8	GO:0003184	pulmonary valve morphogenesis	1.95441e-10
M8	GO:0007202	activation of phospholipase C activity	4.19127e-10
M8	GO:0007223	Wnt signaling pathway, calcium modulating pathway	7.08374e-10
M8	GO:0030032	lamellipodium assembly	7.08374e-10
M8	GO:0032570	response to progesterone	1.88342e-08
M8	GO:0071526	semaphorin-plexin signaling pathway	2.72056e-08
M8	GO:0050830	defense response to Gram-positive bacterium	3.60423e-08
M8	GO:0035025	positive regulation of Rho protein signal transduction	1.02447e-07
M8	GO:0042742	defense response to bacterium	2.28697e-07
M8	GO:0065003	macromolecular complex assembly	3.72499e-07
M8	GO:0008543	fibroblast growth factor receptor signaling pathway	3.88832e-07
M8	GO:0001816	cytokine production	4.24203e-07
M8	GO:0007165	signal transduction	1.08239e-06
M8	GO:0008360	regulation of cell shape	2.15686e-06
M8	GO:0050804	regulation of synaptic transmission	3.60156e-06
M8	GO:0043087	regulation of GTPase activity	2.76929e-05
M8	GO:0000381	regulation of alternative mRNA splicing, via spliceosome	8.52522e-05
M8	GO:0034605	cellular response to heat	0.000232703
M8	GO:0032956	regulation of actin cytoskeleton organization	0.000246845
M8	GO:0090090	negative regulation of canonical Wnt signaling pathway	0.000339266
M8	GO:0008284	positive regulation of cell proliferation	0.000416096
M8	GO:0070374	positive regulation of ERK1 and ERK2 cascade	0.000533451
M8	GO:0030336	negative regulation of cell migration	0.000614102
M8	GO:0042593	glucose homeostasis	0.00184829
M8	GO:0035023	regulation of Rho protein signal transduction	0.00224866
M8	GO:0007399	nervous system development	0.00259836
M8	GO:0030036	actin cytoskeleton organization	0.00461935
M8	GO:0006468	protein phosphorylation	0.0078066
M5	GO:0002476	antigen processing and presentation of endogenous peptide antigen via MHC class Ib	2.00213e-52
M5	GO:0045953	negative regulation of natural killer cell mediated cytotoxicity	9.72014e-50
M5	GO:0035019	somatic stem cell maintenance	2.05624e-45
M5	GO:0008543	fibroblast growth factor receptor signaling pathway	1.76505e-43
M5	GO:0002474	antigen processing and presentation of peptide antigen via MHC class I	4.2186e-42
M5	GO:0002451	peripheral B cell tolerance induction	3.1166e-39
M5	GO:0002479	antigen processing and presentation of exogenous peptide antigen via MHC class I, TAP-dependent	1.60403e-34
M5	GO:2001199	negative regulation of dendritic cell differentiation	5.21365e-31
M5	GO:0002645	positive regulation of tolerance induction	3.87302e-30
M5	GO:0048935	peripheral nervous system neuron development	5.60693e-29
M5	GO:0048268	clathrin coat assembly	9.96517e-29
M5	GO:0042270	protection from natural killer cell mediated cytotoxicity	1.26935e-28
M5	GO:0002666	positive regulation of T cell tolerance induction	2.78363e-28
M5	GO:0001915	negative regulation of T cell mediated cytotoxicity	2.78363e-28
M5	GO:1900535	palmitic acid biosynthetic process	5.47151e-28
M5	GO:0001676	long-chain fatty acid metabolic process	1.58132e-26
M5	GO:0060907	positive regulation of macrophage cytokine production	1.789e-26
M5	GO:0055114	oxidation-reduction process	3.81146e-26
M5	GO:0046314	phosphocreatine biosynthetic process	1.04788e-25
M5	GO:0050777	negative regulation of immune response	9.55681e-25
M5	GO:0002767	immune response-inhibiting cell surface receptor signaling pathway	9.55681e-25
M5	GO:0042770	signal transduction in response to DNA damage	1.46257e-24
M5	GO:2000353	positive regulation of endothelial cell apoptotic process	2.61745e-24
M5	GO:0006081	cellular aldehyde metabolic process	6.79897e-24
M5	GO:0006281	DNA repair	1.14196e-23
M5	GO:0045591	positive regulation of regulatory T cell differentiation	4.1135e-23
M5	GO:0060337	type I interferon signaling pathway	8.26639e-23
M5	GO:0030213	hyaluronan biosynthetic process	1.31869e-22
M5	GO:0002486	antigen processing and presentation of endogenous peptide antigen via MHC class I via ER pathway, TAP-independent	6.78902e-22
M5	GO:0001714	endodermal cell fate specification	2.01592e-21
M5	GO:0006144	purine nucleobase metabolic process	2.01592e-21
M5	GO:0002480	antigen processing and presentation of exogenous peptide antigen via MHC class I, TAP-independent	2.02381e-21
M5	GO:0009786	regulation of asymmetric cell division	2.20859e-20
M5	GO:0006284	base-excision repair	2.73365e-20
M5	GO:0002729	positive regulation of natural killer cell cytokine production	7.14456e-20
M5	GO:0006478	peptidyl-tyrosine sulfation	1.14975e-19
M5	GO:0042130	negative regulation of T cell proliferation	1.50659e-19
M5	GO:0070207	protein homotrimerization	2.99049e-19
M5	GO:0017183	peptidyl-diphthamide biosynthetic process from peptidyl-histidine	4.84876e-19
M5	GO:2000774	positive regulation of cellular senescence	1.13692e-18
M5	GO:0072428	signal transduction involved in intra-S DNA damage checkpoint	1.13978e-18
M5	GO:0052548	regulation of endopeptidase activity	1.26406e-18
M5	GO:0007269	neurotransmitter secretion	1.40751e-18
M5	GO:0016525	negative regulation of angiogenesis	2.14383e-18
M5	GO:0006637	acyl-CoA metabolic process	6.78659e-18
M5	GO:0001916	positive regulation of T cell mediated cytotoxicity	1.76285e-17
M5	GO:0032735	positive regulation of interleukin-12 production	2.02205e-17
M5	GO:0006298	mismatch repair	2.88803e-17
M5	GO:0019321	pentose metabolic process	8.22298e-17
M5	GO:0072163	mesonephric epithelium development	8.22298e-17
M5	GO:0060681	branch elongation involved in ureteric bud branching	8.22298e-17
M5	GO:0006907	pinocytosis	9.08393e-17
M5	GO:0016048	detection of temperature stimulus	9.50043e-17
M5	GO:0051898	negative regulation of protein kinase B signaling	3.9644e-16
M5	GO:0060965	negative regulation of gene silencing by miRNA	4.63781e-16
M5	GO:1900106	positive regulation of hyaluranon cable assembly	8.9199e-16
M5	GO:0015951	purine ribonucleotide interconversion	8.9199e-16
M5	GO:0050951	sensory perception of temperature stimulus	9.5298e-16
M5	GO:0006265	DNA topological change	1.125e-15
M5	GO:0051781	positive regulation of cell division	1.58808e-15
M5	GO:0006163	purine nucleotide metabolic process	3.47304e-15
M5	GO:0044773	mitotic DNA damage checkpoint	4.64429e-15
M5	GO:0006631	fatty acid metabolic process	1.19614e-14
M5	GO:0008630	intrinsic apoptotic signaling pathway in response to DNA damage	1.76074e-14
M5	GO:0006904	vesicle docking involved in exocytosis	1.77519e-14
M5	GO:0001845	phagolysosome assembly	2.25532e-14
M5	GO:0006629	lipid metabolic process	3.4011e-14
M5	GO:0045766	positive regulation of angiogenesis	4.84245e-14
M5	GO:0009117	nucleotide metabolic process	4.84433e-14
M5	GO:0001302	replicative cell aging	7.70798e-14
M5	GO:2000544	regulation of endothelial cell chemotaxis to fibroblast growth factor	7.7842e-14
M5	GO:0019885	antigen processing and presentation of endogenous peptide antigen via MHC class I	1.53588e-13
M5	GO:0008152	metabolic process	1.92801e-13
M5	GO:0007131	reciprocal meiotic recombination	2.00719e-13
M5	GO:0051603	proteolysis involved in cellular protein catabolic process	2.4729e-13
M5	GO:0070317	negative regulation of G0 to G1 transition	3.93387e-13
M5	GO:0010499	proteasomal ubiquitin-independent protein catabolic process	1.05015e-12
M5	GO:0060333	interferon-gamma-mediated signaling pathway	2.73912e-12
M5	GO:0006974	cellular response to DNA damage stimulus	3.28783e-12
M5	GO:0006955	immune response	6.44116e-12
M5	GO:0006521	regulation of cellular amino acid metabolic process	7.79402e-12
M5	GO:0006853	carnitine shuttle	9.54665e-12
M5	GO:0006546	glycine catabolic process	1.18962e-11
M5	GO:0001824	blastocyst development	1.39578e-11
M5	GO:0010498	proteasomal protein catabolic process	2.34356e-11
M5	GO:0045542	positive regulation of cholesterol biosynthetic process	2.48745e-11
M5	GO:0042789	mRNA transcription from RNA polymerase II promoter	6.09636e-11
M5	GO:0006975	DNA damage induced protein phosphorylation	2.36818e-10
M5	GO:0006098	pentose-phosphate shunt	2.88467e-10
M5	GO:0030214	hyaluronan catabolic process	3.2542e-10
M5	GO:0006968	cellular defense response	3.2833e-10
M5	GO:0009653	anatomical structure morphogenesis	3.33344e-10
M5	GO:0006364	rRNA processing	3.48457e-10
M5	GO:0051170	nuclear import	8.67269e-10
M5	GO:0032218	riboflavin transport	8.69335e-10
M5	GO:0016310	phosphorylation	9.25059e-10
M5	GO:0006470	protein dephosphorylation	9.56466e-10
M5	GO:1902533	positive regulation of intracellular signal transduction	1.2632e-09
M5	GO:1901509	regulation of endothelial tube morphogenesis	1.2632e-09
M5	GO:0006366	transcription from RNA polymerase II promoter	1.44794e-09
M5	GO:0005975	carbohydrate metabolic process	1.78453e-09
M5	GO:0023052	signaling	1.86531e-09
M5	GO:0030154	cell differentiation	2.52273e-09
M5	GO:0001881	receptor recycling	2.72e-09
M5	GO:0007186	G-protein coupled receptor signaling pathway	3.75794e-09
M5	GO:0016226	iron-sulfur cluster assembly	4.93226e-09
M5	GO:0007268	synaptic transmission	5.32206e-09
M5	GO:0043161	proteasome-mediated ubiquitin-dependent protein catabolic process	6.60864e-09
M5	GO:0006468	protein phosphorylation	1.24755e-08
M5	GO:0035338	long-chain fatty-acyl-CoA biosynthetic process	1.38967e-08
M5	GO:0002504	antigen processing and presentation of peptide or polysaccharide antigen via MHC class II	1.41396e-08
M5	GO:0016032	viral process	1.62522e-08
M5	GO:0035335	peptidyl-tyrosine dephosphorylation	1.997e-08
M5	GO:0006301	postreplication repair	2.62892e-08
M5	GO:0032259	methylation	3.17484e-08
M5	GO:0042176	regulation of protein catabolic process	3.89143e-08
M5	GO:0043488	regulation of mRNA stability	5.78836e-08
M5	GO:0043101	purine-containing compound salvage	7.73775e-08
M5	GO:0090399	replicative senescence	9.07279e-08
M5	GO:0044257	cellular protein catabolic process	1.10868e-07
M5	GO:0010972	negative regulation of G2/M transition of mitotic cell cycle	2.14422e-07
M5	GO:0042572	retinol metabolic process	2.39321e-07
M5	GO:0042982	amyloid precursor protein metabolic process	2.53903e-07
M5	GO:0045444	fat cell differentiation	4.40242e-07
M5	GO:0070498	interleukin-1-mediated signaling pathway	5.26144e-07
M5	GO:0035723	interleukin-15-mediated signaling pathway	6.54884e-07
M5	GO:0030335	positive regulation of cell migration	6.55854e-07
M5	GO:0046037	GMP metabolic process	7.23315e-07
M5	GO:0009611	response to wounding	8.92627e-07
M5	GO:0006633	fatty acid biosynthetic process	9.48916e-07
M5	GO:0006487	protein N-linked glycosylation	1.23248e-06
M5	GO:0016192	vesicle-mediated transport	1.36454e-06
M5	GO:0038061	NIK/NF-kappaB signaling	1.83779e-06
M5	GO:0030218	erythrocyte differentiation	2.08446e-06
M5	GO:0051262	protein tetramerization	2.08446e-06
M5	GO:0065003	macromolecular complex assembly	2.52852e-06
M5	GO:0000209	protein polyubiquitination	2.99265e-06
M5	GO:0000187	activation of MAPK activity	3.83742e-06
M5	GO:0002376	immune system process	4.22299e-06
M5	GO:0030488	tRNA methylation	6.09616e-06
M5	GO:0061418	regulation of transcription from RNA polymerase II promoter in response to hypoxia	6.96944e-06
M5	GO:1902036	regulation of hematopoietic stem cell differentiation	9.18406e-06
M5	GO:0034605	cellular response to heat	1.0516e-05
M5	GO:1900271	regulation of long-term synaptic potentiation	1.40976e-05
M5	GO:0002223	stimulatory C-type lectin receptor signaling pathway	1.58386e-05
M5	GO:0051016	barbed-end actin filament capping	1.73411e-05
M5	GO:0030217	T cell differentiation	1.76964e-05
M5	GO:0050852	T cell receptor signaling pathway	2.81711e-05
M5	GO:0060071	Wnt signaling pathway, planar cell polarity pathway	3.31615e-05
M5	GO:1901990	regulation of mitotic cell cycle phase transition	3.52239e-05
M5	GO:0007275	multicellular organismal development	9.67414e-05
M5	GO:0070534	protein K63-linked ubiquitination	0.000121751
M5	GO:0016197	endosomal transport	0.000154759
M5	GO:0051966	regulation of synaptic transmission, glutamatergic	0.000170156
M5	GO:0090307	spindle assembly involved in mitosis	0.00022559
M5	GO:0000165	MAPK cascade	0.000246366
M5	GO:0006915	apoptotic process	0.00027174
M5	GO:0006812	cation transport	0.000277583
M5	GO:0031145	anaphase-promoting complex-dependent proteasomal ubiquitin-dependent protein catabolic process	0.000321265
M5	GO:0007093	mitotic cell cycle checkpoint	0.000371857
M5	GO:0006644	phospholipid metabolic process	0.000447437
M5	GO:0010468	regulation of gene expression	0.000699089
M5	GO:0090263	positive regulation of canonical Wnt signaling pathway	0.000959402
M5	GO:0031146	SCF-dependent proteasomal ubiquitin-dependent protein catabolic process	0.0011384
M5	GO:0032148	activation of protein kinase B activity	0.00176627
M5	GO:0045765	regulation of angiogenesis	0.00562049
M5	GO:0019886	antigen processing and presentation of exogenous peptide antigen via MHC class II	0.00572265
M5	GO:0006355	regulation of transcription, DNA-templated	0.0073836
M5	GO:0038095	Fc-epsilon receptor signaling pathway	0.00753603
M18	GO:0050859	negative regulation of B cell receptor signaling pathway	9.58979e-34
M18	GO:0030509	BMP signaling pathway	5.11513e-26
M18	GO:0035235	ionotropic glutamate receptor signaling pathway	1.4244e-12
M18	GO:0007173	epidermal growth factor receptor signaling pathway	1.74021e-12
M18	GO:0006493	protein O-linked glycosylation	2.02027e-10
M18	GO:0006511	ubiquitin-dependent protein catabolic process	3.14791e-08
M18	GO:0007219	Notch signaling pathway	6.75737e-08
M18	GO:0006805	xenobiotic metabolic process	6.89645e-08
M18	GO:0034220	ion transmembrane transport	1.07018e-07
M18	GO:0051897	positive regulation of protein kinase B signaling	2.16477e-07
M18	GO:0007169	transmembrane receptor protein tyrosine kinase signaling pathway	8.95809e-07
M18	GO:0030335	positive regulation of cell migration	4.38053e-06
M18	GO:0006486	protein glycosylation	1.80729e-05
M18	GO:0007155	cell adhesion	4.43284e-05
M18	GO:0006468	protein phosphorylation	0.000107124
M18	GO:0008284	positive regulation of cell proliferation	0.000436733
M18	GO:0046777	protein autophosphorylation	0.00155073
M18	GO:0000165	MAPK cascade	0.00416758
M18	GO:0032259	methylation	0.00476241
M13	GO:0042987	amyloid precursor protein catabolic process	1.36636e-59
M13	GO:1900364	negative regulation of mRNA polyadenylation	2.86368e-54
M13	GO:0086100	endothelin receptor signaling pathway	5.38321e-34
M13	GO:0032469	endoplasmic reticulum calcium ion homeostasis	5.14532e-32
M13	GO:0042471	ear morphogenesis	1.10262e-31
M13	GO:0016485	protein processing	3.57282e-27
M13	GO:0043488	regulation of mRNA stability	6.20183e-26
M13	GO:0016079	synaptic vesicle exocytosis	8.21616e-25
M13	GO:0007179	transforming growth factor beta receptor signaling pathway	1.5617e-24
M13	GO:0007220	Notch receptor processing	6.28297e-24
M13	GO:0061138	morphogenesis of a branching epithelium	6.49019e-24
M13	GO:0048484	enteric nervous system development	4.04498e-21
M13	GO:0046903	secretion	5.30099e-21
M13	GO:0097151	positive regulation of inhibitory postsynaptic membrane potential	9.80968e-21
M13	GO:0060478	acrosomal vesicle exocytosis	1.75946e-20
M13	GO:0016576	histone dephosphorylation	2.24493e-19
M13	GO:0035725	sodium ion transmembrane transport	3.07478e-19
M13	GO:0042310	vasoconstriction	4.18879e-19
M13	GO:0006509	membrane protein ectodomain proteolysis	2.7334e-18
M13	GO:0048791	calcium ion-dependent exocytosis of neurotransmitter	8.08115e-16
M13	GO:0006814	sodium ion transport	1.90656e-15
M13	GO:0050806	positive regulation of synaptic transmission	1.9297e-15
M13	GO:0045055	regulated secretory pathway	2.37525e-15
M13	GO:0009887	organ morphogenesis	5.03918e-15
M13	GO:0046928	regulation of neurotransmitter secretion	2.63605e-14
M13	GO:0017156	calcium ion-dependent exocytosis	8.02634e-14
M13	GO:0014047	glutamate secretion	9.33064e-14
M13	GO:2000463	positive regulation of excitatory postsynaptic membrane potential	9.33064e-14
M13	GO:0006887	exocytosis	1.97316e-13
M13	GO:2000300	regulation of synaptic vesicle exocytosis	3.80485e-13
M13	GO:0007611	learning or memory	3.82779e-13
M13	GO:0061025	membrane fusion	1.88519e-12
M13	GO:0000122	negative regulation of transcription from RNA polymerase II promoter	5.36667e-12
M13	GO:0045739	positive regulation of DNA repair	8.46548e-12
M13	GO:0030509	BMP signaling pathway	2.91184e-11
M13	GO:0032924	activin receptor signaling pathway	5.24804e-11
M13	GO:0048167	regulation of synaptic plasticity	1.0323e-10
M13	GO:0007269	neurotransmitter secretion	3.48602e-10
M13	GO:0006836	neurotransmitter transport	1.61706e-09
M13	GO:0043066	negative regulation of apoptotic process	1.71449e-09
M13	GO:0019228	neuronal action potential	5.26285e-09
M13	GO:0035335	peptidyl-tyrosine dephosphorylation	2.95739e-08
M13	GO:0065003	macromolecular complex assembly	6.31735e-08
M13	GO:0007601	visual perception	9.78211e-08
M13	GO:0050790	regulation of catalytic activity	2.90113e-07
M13	GO:0048013	ephrin receptor signaling pathway	9.68118e-07
M13	GO:0007605	sensory perception of sound	1.25771e-06
M13	GO:0042391	regulation of membrane potential	1.25966e-06
M13	GO:0007219	Notch signaling pathway	1.34387e-06
M13	GO:0007275	multicellular organismal development	1.75692e-06
M13	GO:0045893	positive regulation of transcription, DNA-templated	4.32189e-06
M13	GO:0010628	positive regulation of gene expression	4.75189e-06
M13	GO:0035556	intracellular signal transduction	2.39651e-05
M13	GO:0006936	muscle contraction	4.72139e-05
M13	GO:0045944	positive regulation of transcription from RNA polymerase II promoter	0.000117306
M13	GO:0008543	fibroblast growth factor receptor signaling pathway	0.000180286
M13	GO:0034765	regulation of ion transmembrane transport	0.00323403
M13	GO:0010468	regulation of gene expression	0.00601582
M1	GO:0006096	glycolysis	4.48891e-51
M1	GO:0017157	regulation of exocytosis	6.17079e-48
M1	GO:0006888	ER to Golgi vesicle-mediated transport	3.49879e-32
M1	GO:0048384	retinoic acid receptor signaling pathway	1.30164e-31
M1	GO:0032385	positive regulation of intracellular cholesterol transport	7.44105e-27
M1	GO:0006355	regulation of transcription, DNA-templated	1.46457e-25
M1	GO:0048706	embryonic skeletal system development	1.65739e-23
M1	GO:0090110	cargo loading into COPII-coated vesicle	2.39484e-22
M1	GO:0006886	intracellular protein transport	6.70038e-22
M1	GO:0006357	regulation of transcription from RNA polymerase II promoter	6.65373e-21
M1	GO:0006094	gluconeogenesis	9.15674e-21
M1	GO:0009952	anterior/posterior pattern specification	1.72465e-19
M1	GO:2000765	regulation of cytoplasmic translation	1.12731e-18
M1	GO:0010609	mRNA localization resulting in posttranscriptional regulation of gene expression	8.26995e-18
M1	GO:0007186	G-protein coupled receptor signaling pathway	3.71936e-17
M1	GO:0038018	Wnt receptor catabolic process	4.20929e-17
M1	GO:0048704	embryonic skeletal system morphogenesis	9.16118e-17
M1	GO:0007275	multicellular organismal development	1.25641e-16
M1	GO:0032526	response to retinoic acid	1.44031e-16
M1	GO:0045944	positive regulation of transcription from RNA polymerase II promoter	2.2745e-16
M1	GO:0006085	acetyl-CoA biosynthetic process	1.10385e-15
M1	GO:0035721	intraciliary retrograde transport	3.49899e-15
M1	GO:0006776	vitamin A metabolic process	3.35598e-14
M1	GO:0034436	glycoprotein transport	5.81909e-14
M1	GO:0042271	susceptibility to natural killer cell mediated cytotoxicity	6.10373e-14
M1	GO:0007009	plasma membrane organization	2.05401e-13
M1	GO:0090042	tubulin deacetylation	6.42291e-13
M1	GO:0007158	neuron cell-cell adhesion	1.7106e-12
M1	GO:0033572	transferrin transport	2.56654e-12
M1	GO:0043065	positive regulation of apoptotic process	2.67326e-12
M1	GO:0010507	negative regulation of autophagy	5.18738e-12
M1	GO:0030388	fructose 1,6-bisphosphate metabolic process	6.61732e-12
M1	GO:0042424	catecholamine catabolic process	7.10089e-12
M1	GO:0006693	prostaglandin metabolic process	2.90652e-11
M1	GO:0001578	microtubule bundle formation	6.69984e-11
M1	GO:0000413	protein peptidyl-prolyl isomerization	1.03974e-10
M1	GO:0061512	protein localization to cilium	1.33644e-10
M1	GO:0050714	positive regulation of protein secretion	1.6389e-10
M1	GO:0045879	negative regulation of smoothened signaling pathway	5.84912e-10
M1	GO:0010172	embryonic body morphogenesis	5.862e-10
M1	GO:0043401	steroid hormone mediated signaling pathway	8.04286e-10
M1	GO:0006013	mannose metabolic process	1.55053e-09
M1	GO:0045055	regulated secretory pathway	1.66567e-09
M1	GO:0043269	regulation of ion transport	1.82943e-09
M1	GO:2000648	positive regulation of stem cell proliferation	1.88173e-09
M1	GO:0045893	positive regulation of transcription, DNA-templated	2.27633e-09
M1	GO:0060271	cilium morphogenesis	2.51626e-09
M1	GO:0045664	regulation of neuron differentiation	4.2011e-09
M1	GO:0046580	negative regulation of Ras protein signal transduction	6.03504e-09
M1	GO:0032956	regulation of actin cytoskeleton organization	6.35205e-09
M1	GO:0006977	DNA damage response, signal transduction by p53 class mediator resulting in cell cycle arrest	1.67023e-08
M1	GO:0006000	fructose metabolic process	1.69109e-08
M1	GO:0030855	epithelial cell differentiation	2.79846e-08
M1	GO:0007029	endoplasmic reticulum organization	3.60289e-08
M1	GO:0090114	COPII-coated vesicle budding	4.18113e-08
M1	GO:0006811	ion transport	4.26801e-08
M1	GO:0006101	citrate metabolic process	4.47874e-08
M1	GO:0034375	high-density lipoprotein particle remodeling	1.55618e-07
M1	GO:0021954	central nervous system neuron development	2.8491e-07
M1	GO:0051592	response to calcium ion	2.9005e-07
M1	GO:2000036	regulation of stem cell maintenance	3.1907e-07
M1	GO:0055085	transmembrane transport	5.43045e-07
M1	GO:0048856	anatomical structure development	5.7457e-07
M1	GO:0060173	limb development	6.31724e-07
M1	GO:2000649	regulation of sodium ion transmembrane transporter activity	7.47008e-07
M1	GO:0006887	exocytosis	9.02419e-07
M1	GO:0006825	copper ion transport	9.78511e-07
M1	GO:0007050	cell cycle arrest	1.25299e-06
M1	GO:0033993	response to lipid	1.42478e-06
M1	GO:0015871	choline transport	1.96352e-06
M1	GO:0071985	multivesicular body sorting pathway	3.36709e-06
M1	GO:0051017	actin filament bundle assembly	3.92908e-06
M1	GO:0038007	netrin-activated signaling pathway	4.35494e-06
M1	GO:0031175	neuron projection development	4.96836e-06
M1	GO:0030301	cholesterol transport	5.03714e-06
M1	GO:0001843	neural tube closure	5.91284e-06
M1	GO:0070373	negative regulation of ERK1 and ERK2 cascade	5.91664e-06
M1	GO:0006878	cellular copper ion homeostasis	7.12272e-06
M1	GO:0071526	semaphorin-plexin signaling pathway	9.43793e-06
M1	GO:0051764	actin crosslink formation	1.13286e-05
M1	GO:0098586	cellular response to virus	1.75925e-05
M1	GO:0048593	camera-type eye morphogenesis	2.67005e-05
M1	GO:0043392	negative regulation of DNA binding	2.81298e-05
M1	GO:0033344	cholesterol efflux	4.74608e-05
M1	GO:0045892	negative regulation of transcription, DNA-templated	5.28053e-05
M1	GO:0060612	adipose tissue development	5.79397e-05
M1	GO:0071805	potassium ion transmembrane transport	6.09086e-05
M1	GO:0051092	positive regulation of NF-kappaB transcription factor activity	7.76043e-05
M1	GO:0040008	regulation of growth	8.35211e-05
M1	GO:0007411	axon guidance	0.000115194
M1	GO:0030154	cell differentiation	0.000119489
M1	GO:1902017	regulation of cilium assembly	0.000152937
M1	GO:0006813	potassium ion transport	0.00034713
M1	GO:0007565	female pregnancy	0.00038484
M1	GO:0032212	positive regulation of telomere maintenance via telomerase	0.000461607
M1	GO:0001525	angiogenesis	0.000595606
M1	GO:0048814	regulation of dendrite morphogenesis	0.00061787
M1	GO:0006884	cell volume homeostasis	0.000706616
M1	GO:0038003	opioid receptor signaling pathway	0.000706616
M1	GO:1902600	hydrogen ion transmembrane transport	0.000721377
M1	GO:0001541	ovarian follicle development	0.000806156
M1	GO:0090090	negative regulation of canonical Wnt signaling pathway	0.000969557
M1	GO:0006750	glutathione biosynthetic process	0.000984258
M1	GO:0007399	nervous system development	0.00101434
M1	GO:0006809	nitric oxide biosynthetic process	0.00104199
M1	GO:0060021	palate development	0.00149575
M1	GO:0090383	phagosome acidification	0.00169614
M1	GO:2000300	regulation of synaptic vesicle exocytosis	0.00185699
M1	GO:0051973	positive regulation of telomerase activity	0.00240493
M1	GO:0071300	cellular response to retinoic acid	0.00280991
M1	GO:0006915	apoptotic process	0.00405829
M1	GO:0008360	regulation of cell shape	0.00423944
M1	GO:0009966	regulation of signal transduction	0.00784481
M1	GO:0009887	organ morphogenesis	0.00911451
M1	GO:0050900	leukocyte migration	0.00922106
M4	GO:0001525	angiogenesis	9.97293e-86
M4	GO:0048010	vascular endothelial growth factor receptor signaling pathway	8.71728e-53
M4	GO:0045766	positive regulation of angiogenesis	1.90749e-52
M4	GO:0030578	PML body organization	1.94458e-47
M4	GO:0007155	cell adhesion	2.05612e-45
M4	GO:0043542	endothelial cell migration	4.03988e-33
M4	GO:0006935	chemotaxis	1.06065e-32
M4	GO:0007264	small GTPase mediated signal transduction	2.26403e-32
M4	GO:0006955	immune response	9.40738e-32
M4	GO:0007186	G-protein coupled receptor signaling pathway	1.0066e-29
M4	GO:0007169	transmembrane receptor protein tyrosine kinase signaling pathway	2.07936e-26
M4	GO:0006213	pyrimidine nucleoside metabolic process	1.97585e-25
M4	GO:0010522	regulation of calcium ion transport into cytosol	2.55755e-23
M4	GO:1902187	negative regulation of viral release from host cell	3.80394e-23
M4	GO:0019221	cytokine-mediated signaling pathway	5.68861e-22
M4	GO:0002040	sprouting angiogenesis	2.11115e-21
M4	GO:0034314	Arp2/3 complex-mediated actin nucleation	3.078e-21
M4	GO:0038084	vascular endothelial growth factor signaling pathway	4.81223e-21
M4	GO:0001955	blood vessel maturation	5.83359e-21
M4	GO:0045087	innate immune response	3.37866e-20
M4	GO:0007189	adenylate cyclase-activating G-protein coupled receptor signaling pathway	8.23034e-20
M4	GO:0002280	monocyte activation involved in immune response	9.95887e-20
M4	GO:0018108	peptidyl-tyrosine phosphorylation	4.14087e-19
M4	GO:0030154	cell differentiation	1.014e-18
M4	GO:0050765	negative regulation of phagocytosis	6.30387e-18
M4	GO:0007179	transforming growth factor beta receptor signaling pathway	1.37473e-17
M4	GO:0008360	regulation of cell shape	2.04177e-17
M4	GO:2000779	regulation of double-strand break repair	3.93789e-17
M4	GO:0016525	negative regulation of angiogenesis	2.00644e-16
M4	GO:0002052	positive regulation of neuroblast proliferation	3.56054e-16
M4	GO:0010595	positive regulation of endothelial cell migration	6.44966e-16
M4	GO:0006206	pyrimidine nucleobase metabolic process	2.14277e-15
M4	GO:0001570	vasculogenesis	2.76586e-15
M4	GO:0035924	cellular response to vascular endothelial growth factor stimulus	5.63206e-15
M4	GO:0001569	patterning of blood vessels	6.71765e-15
M4	GO:0007596	blood coagulation	1.82232e-14
M4	GO:0003097	renal water transport	2.44165e-14
M4	GO:0002218	activation of innate immune response	5.4754e-14
M4	GO:0030198	extracellular matrix organization	9.20105e-14
M4	GO:0035378	carbon dioxide transmembrane transport	1.04094e-13
M4	GO:0045602	negative regulation of endothelial cell differentiation	1.04094e-13
M4	GO:0001829	trophectodermal cell differentiation	4.19594e-13
M4	GO:0045746	negative regulation of Notch signaling pathway	7.67328e-13
M4	GO:0061028	establishment of endothelial barrier	8.48742e-13
M4	GO:0043547	positive regulation of GTPase activity	9.09064e-13
M4	GO:0001938	positive regulation of endothelial cell proliferation	1.27774e-12
M4	GO:0061384	heart trabecula morphogenesis	3.64645e-12
M4	GO:0032206	positive regulation of telomere maintenance	5.78356e-12
M4	GO:0051894	positive regulation of focal adhesion assembly	1.37556e-11
M4	GO:0051457	maintenance of protein location in nucleus	3.60358e-11
M4	GO:0035556	intracellular signal transduction	4.86516e-11
M4	GO:0016192	vesicle-mediated transport	8.59364e-11
M4	GO:0006833	water transport	9.72196e-11
M4	GO:0032481	positive regulation of type I interferon production	1.05598e-10
M4	GO:0001932	regulation of protein phosphorylation	1.10725e-10
M4	GO:0031622	positive regulation of fever generation	1.12673e-10
M4	GO:0034316	negative regulation of Arp2/3 complex-mediated actin nucleation	2.47935e-10
M4	GO:0010976	positive regulation of neuron projection development	2.55917e-10
M4	GO:0006171	cAMP biosynthetic process	3.43568e-10
M4	GO:0006886	intracellular protein transport	3.84567e-10
M4	GO:0007219	Notch signaling pathway	8.1596e-10
M4	GO:0002281	macrophage activation involved in immune response	9.24496e-10
M4	GO:0007275	multicellular organismal development	9.98287e-10
M4	GO:0071526	semaphorin-plexin signaling pathway	1.39534e-09
M4	GO:0050690	regulation of defense response to virus by virus	1.66623e-09
M4	GO:0071320	cellular response to cAMP	2.0635e-09
M4	GO:0097067	cellular response to thyroid hormone stimulus	2.47332e-09
M4	GO:0031532	actin cytoskeleton reorganization	7.51447e-09
M4	GO:0060216	definitive hemopoiesis	8.28675e-09
M4	GO:0035767	endothelial cell chemotaxis	8.40412e-09
M4	GO:0060412	ventricular septum morphogenesis	9.3456e-09
M4	GO:0007165	signal transduction	9.82254e-09
M4	GO:0016477	cell migration	9.9106e-09
M4	GO:0043153	entrainment of circadian clock by photoperiod	1.33309e-08
M4	GO:0007411	axon guidance	1.40557e-08
M4	GO:1900026	positive regulation of substrate adhesion-dependent cell spreading	2.27201e-08
M4	GO:0003203	endocardial cushion morphogenesis	2.77185e-08
M4	GO:0006952	defense response	4.72058e-08
M4	GO:0001764	neuron migration	4.84546e-08
M4	GO:0006468	protein phosphorylation	4.91905e-08
M4	GO:0060397	JAK-STAT cascade involved in growth hormone signaling pathway	5.23281e-08
M4	GO:0043087	regulation of GTPase activity	5.46273e-08
M4	GO:0032469	endoplasmic reticulum calcium ion homeostasis	5.83479e-08
M4	GO:0030168	platelet activation	6.68032e-08
M4	GO:0048013	ephrin receptor signaling pathway	7.12358e-08
M4	GO:0045596	negative regulation of cell differentiation	1.32555e-07
M4	GO:0030036	actin cytoskeleton organization	1.55102e-07
M4	GO:2000249	regulation of actin cytoskeleton reorganization	1.70672e-07
M4	GO:0051693	actin filament capping	2.00035e-07
M4	GO:0045747	positive regulation of Notch signaling pathway	2.21715e-07
M4	GO:0034097	response to cytokine	2.47946e-07
M4	GO:0001946	lymphangiogenesis	2.58378e-07
M4	GO:0050900	leukocyte migration	2.68682e-07
M4	GO:0002476	antigen processing and presentation of endogenous peptide antigen via MHC class Ib	3.23082e-07
M4	GO:0008361	regulation of cell size	3.61543e-07
M4	GO:0051496	positive regulation of stress fiber assembly	3.95661e-07
M4	GO:0030833	regulation of actin filament polymerization	6.31567e-07
M4	GO:0030199	collagen fibril organization	6.34627e-07
M4	GO:0006897	endocytosis	7.21761e-07
M4	GO:0035025	positive regulation of Rho protein signal transduction	7.56955e-07
M4	GO:0003151	outflow tract morphogenesis	7.87149e-07
M4	GO:0006954	inflammatory response	8.55486e-07
M4	GO:2000059	negative regulation of protein ubiquitination involved in ubiquitin-dependent protein catabolic process	9.95649e-07
M4	GO:0045184	establishment of protein localization	1.12655e-06
M4	GO:0007599	hemostasis	1.26684e-06
M4	GO:0090398	cellular senescence	2.1743e-06
M4	GO:2001238	positive regulation of extrinsic apoptotic signaling pathway	2.46273e-06
M4	GO:0008217	regulation of blood pressure	3.40811e-06
M4	GO:0003148	outflow tract septum morphogenesis	3.50026e-06
M4	GO:0048844	artery morphogenesis	3.74806e-06
M4	GO:0043536	positive regulation of blood vessel endothelial cell migration	4.25916e-06
M4	GO:0030177	positive regulation of Wnt signaling pathway	4.80305e-06
M4	GO:0032091	negative regulation of protein binding	5.14507e-06
M4	GO:0042127	regulation of cell proliferation	6.74963e-06
M4	GO:0003180	aortic valve morphogenesis	8.01894e-06
M4	GO:0051259	protein oligomerization	8.61646e-06
M4	GO:0030206	chondroitin sulfate biosynthetic process	9.26674e-06
M4	GO:0001916	positive regulation of T cell mediated cytotoxicity	1.04485e-05
M4	GO:0042771	intrinsic apoptotic signaling pathway in response to DNA damage by p53 class mediator	1.14903e-05
M4	GO:0007204	positive regulation of cytosolic calcium ion concentration	1.25983e-05
M4	GO:0010628	positive regulation of gene expression	1.46826e-05
M4	GO:2000352	negative regulation of endothelial cell apoptotic process	1.49884e-05
M4	GO:0051897	positive regulation of protein kinase B signaling	1.59586e-05
M4	GO:0086005	ventricular cardiac muscle cell action potential	1.75809e-05
M4	GO:0051131	chaperone-mediated protein complex assembly	1.78751e-05
M4	GO:0015031	protein transport	1.85414e-05
M4	GO:0001974	blood vessel remodeling	2.05591e-05
M4	GO:0007200	phospholipase C-activating G-protein coupled receptor signaling pathway	2.30573e-05
M4	GO:0007409	axonogenesis	2.52087e-05
M4	GO:0008285	negative regulation of cell proliferation	2.59007e-05
M4	GO:2000251	positive regulation of actin cytoskeleton reorganization	2.72467e-05
M4	GO:0034446	substrate adhesion-dependent cell spreading	3.36911e-05
M4	GO:0001666	response to hypoxia	3.57463e-05
M4	GO:0000186	activation of MAPKK activity	3.99826e-05
M4	GO:0003091	renal water homeostasis	4.45963e-05
M4	GO:0007052	mitotic spindle organization	5.26917e-05
M4	GO:0008630	intrinsic apoptotic signaling pathway in response to DNA damage	6.09971e-05
M4	GO:0007205	protein kinase C-activating G-protein coupled receptor signaling pathway	6.33916e-05
M4	GO:0002042	cell migration involved in sprouting angiogenesis	6.51652e-05
M4	GO:0006809	nitric oxide biosynthetic process	7.44475e-05
M4	GO:0038096	Fc-gamma receptor signaling pathway involved in phagocytosis	7.96581e-05
M4	GO:0014068	positive regulation of phosphatidylinositol 3-kinase signaling	8.12336e-05
M4	GO:0001568	blood vessel development	0.00011536
M4	GO:0035023	regulation of Rho protein signal transduction	0.000132952
M4	GO:0071805	potassium ion transmembrane transport	0.000144465
M4	GO:0030512	negative regulation of transforming growth factor beta receptor signaling pathway	0.000158843
M4	GO:0010466	negative regulation of peptidase activity	0.000162918
M4	GO:0007507	heart development	0.00016908
M4	GO:0002376	immune system process	0.000182952
M4	GO:0032922	circadian regulation of gene expression	0.000214123
M4	GO:0060333	interferon-gamma-mediated signaling pathway	0.000234728
M4	GO:0030032	lamellipodium assembly	0.000280009
M4	GO:0006508	proteolysis	0.0003589
M4	GO:1901224	positive regulation of NIK/NF-kappaB signaling	0.000368966
M4	GO:0002250	adaptive immune response	0.000569318
M4	GO:0042572	retinol metabolic process	0.000624497
M4	GO:0071407	cellular response to organic cyclic compound	0.000721562
M4	GO:0006813	potassium ion transport	0.000993275
M4	GO:0010718	positive regulation of epithelial to mesenchymal transition	0.00112584
M4	GO:0035690	cellular response to drug	0.00178755
M4	GO:0016567	protein ubiquitination	0.00191998
M4	GO:0050776	regulation of immune response	0.00199856
M4	GO:0006898	receptor-mediated endocytosis	0.00213821
M4	GO:0009408	response to heat	0.00253398
M4	GO:0071560	cellular response to transforming growth factor beta stimulus	0.00277249
M4	GO:0009887	organ morphogenesis	0.00418252
M4	GO:0001934	positive regulation of protein phosphorylation	0.00470523
M4	GO:0055114	oxidation-reduction process	0.0051351
M4	GO:0014065	phosphatidylinositol 3-kinase signaling	0.00592426
M4	GO:0065003	macromolecular complex assembly	0.00632186
M4	GO:0007267	cell-cell signaling	0.00642103
M4	GO:0006977	DNA damage response, signal transduction by p53 class mediator resulting in cell cycle arrest	0.00659486
M4	GO:0030593	neutrophil chemotaxis	0.00716015
M4	GO:0032496	response to lipopolysaccharide	0.00757183
M17	GO:0046069	cGMP catabolic process	1.06004e-91
M17	GO:0030150	protein import into mitochondrial matrix	8.40047e-34
M17	GO:0046068	cGMP metabolic process	4.05217e-30
M17	GO:0007422	peripheral nervous system development	9.15813e-28
M17	GO:0030512	negative regulation of transforming growth factor beta receptor signaling pathway	2.05741e-26
M17	GO:0002504	antigen processing and presentation of peptide or polysaccharide antigen via MHC class II	3.55999e-25
M17	GO:0019226	transmission of nerve impulse	8.60412e-25
M17	GO:0010874	regulation of cholesterol efflux	2.21025e-24
M17	GO:0042552	myelination	2.61727e-24
M17	GO:0010991	negative regulation of SMAD protein complex assembly	4.09052e-23
M17	GO:0006446	regulation of translational initiation	5.74271e-22
M17	GO:0006102	isocitrate metabolic process	1.28894e-21
M17	GO:0019882	antigen processing and presentation	7.23439e-21
M17	GO:0019934	cGMP-mediated signaling	4.56852e-20
M17	GO:0010613	positive regulation of cardiac muscle hypertrophy	8.28247e-20
M17	GO:0071205	protein localization to juxtaparanode region of axon	8.04617e-19
M17	GO:0090181	regulation of cholesterol metabolic process	3.44895e-18
M17	GO:0010887	negative regulation of cholesterol storage	9.72128e-17
M17	GO:0006413	translational initiation	1.94685e-16
M17	GO:0060394	negative regulation of pathway-restricted SMAD protein phosphorylation	8.71089e-15
M17	GO:0006165	nucleoside diphosphate phosphorylation	1.85836e-14
M17	GO:0045582	positive regulation of T cell differentiation	2.69503e-14
M17	GO:0002250	adaptive immune response	3.51227e-14
M17	GO:0033673	negative regulation of kinase activity	4.09122e-14
M17	GO:0042761	very long-chain fatty acid biosynthetic process	1.55317e-13
M17	GO:0006955	immune response	1.80569e-13
M17	GO:0030217	T cell differentiation	2.36013e-13
M17	GO:0007031	peroxisome organization	1.23714e-12
M17	GO:0034260	negative regulation of GTPase activity	1.20346e-11
M17	GO:0050808	synapse organization	1.81358e-10
M17	GO:0043124	negative regulation of I-kappaB kinase/NF-kappaB signaling	8.22555e-09
M17	GO:0002376	immune system process	1.65172e-08
M17	GO:0007229	integrin-mediated signaling pathway	1.65969e-08
M17	GO:0007155	cell adhesion	4.50446e-08
M17	GO:0070507	regulation of microtubule cytoskeleton organization	8.04377e-08
M17	GO:0042632	cholesterol homeostasis	1.50798e-07
M17	GO:0007266	Rho protein signal transduction	3.97234e-07
M17	GO:0043312	neutrophil degranulation	2.52371e-05
M17	GO:0051056	regulation of small GTPase mediated signal transduction	7.71062e-05
M17	GO:0007264	small GTPase mediated signal transduction	0.000134448
M17	GO:0050852	T cell receptor signaling pathway	0.000187896
M17	GO:0007411	axon guidance	0.000233921
M17	GO:0006629	lipid metabolic process	0.00150051
M17	GO:0007601	visual perception	0.00151844
M17	GO:0007165	signal transduction	0.00195041
M19	GO:0032696	negative regulation of interleukin-13 production	9.11285e-23
M19	GO:0071866	negative regulation of apoptotic process in bone marrow	3.93884e-22
M19	GO:0007195	adenylate cyclase-inhibiting dopamine receptor signaling pathway	5.08844e-22
M19	GO:0032714	negative regulation of interleukin-5 production	1.37508e-21
M19	GO:0032713	negative regulation of interleukin-4 production	2.65122e-20
M19	GO:0030223	neutrophil differentiation	5.95005e-20
M19	GO:0021542	dentate gyrus development	2.84749e-19
M19	GO:0071864	positive regulation of cell proliferation in bone marrow	8.70356e-19
M19	GO:0001756	somitogenesis	1.59795e-18
M19	GO:0030854	positive regulation of granulocyte differentiation	1.73946e-17
M19	GO:0045892	negative regulation of transcription, DNA-templated	8.48379e-17
M19	GO:0001837	epithelial to mesenchymal transition	2.21868e-16
M19	GO:0001649	osteoblast differentiation	5.82318e-12
M19	GO:0090090	negative regulation of canonical Wnt signaling pathway	2.64243e-11
M19	GO:0007188	adenylate cyclase-modulating G-protein coupled receptor signaling pathway	3.59832e-11
M19	GO:0045944	positive regulation of transcription from RNA polymerase II promoter	3.06383e-10
M19	GO:0007156	homophilic cell adhesion	3.57574e-10
M19	GO:0007186	G-protein coupled receptor signaling pathway	9.03707e-10
M19	GO:0016055	Wnt signaling pathway	6.23605e-09
M19	GO:0007420	brain development	1.64718e-08
M19	GO:0060070	canonical Wnt signaling pathway	2.53526e-08
M19	GO:0043154	negative regulation of cysteine-type endopeptidase activity involved in apoptotic process	5.97891e-08
M19	GO:0045893	positive regulation of transcription, DNA-templated	3.89487e-07
M19	GO:0007189	adenylate cyclase-activating G-protein coupled receptor signaling pathway	3.66031e-06
M19	GO:0007155	cell adhesion	1.28627e-05
M19	GO:0007275	multicellular organismal development	1.40215e-05
M19	GO:0000122	negative regulation of transcription from RNA polymerase II promoter	3.38101e-05
M19	GO:0042493	response to drug	4.9614e-05
M19	GO:0007507	heart development	6.2726e-05
M19	GO:0030198	extracellular matrix organization	0.000637273
M19	GO:0008285	negative regulation of cell proliferation	0.002151
M19	GO:0007399	nervous system development	0.00235471
M19	GO:0008284	positive regulation of cell proliferation	0.00578391
M2	GO:0000379	tRNA-type intron splice site recognition and cleavage	1.9202e-103
M2	GO:0030433	ER-associated ubiquitin-dependent protein catabolic process	9.19458e-67
M2	GO:0006888	ER to Golgi vesicle-mediated transport	9.77927e-67
M2	GO:0006388	tRNA splicing, via endonucleolytic cleavage and ligation	3.38194e-63
M2	GO:0048208	COPII vesicle coating	5.70827e-42
M2	GO:0016192	vesicle-mediated transport	6.33997e-42
M2	GO:0006890	retrograde vesicle-mediated transport, Golgi to ER	3.017e-38
M2	GO:0006891	intra-Golgi vesicle-mediated transport	2.658e-35
M2	GO:0001971	negative regulation of activation of membrane attack complex	3.7013e-33
M2	GO:0015031	protein transport	9.58585e-31
M2	GO:0071816	tail-anchored membrane protein insertion into ER membrane	3.51698e-29
M2	GO:0018393	internal peptidyl-lysine acetylation	1.1363e-28
M2	GO:0090501	RNA phosphodiester bond hydrolysis	1.36921e-27
M2	GO:0008033	tRNA processing	4.3322e-24
M2	GO:0007186	G-protein coupled receptor signaling pathway	1.1137e-23
M2	GO:0090502	RNA phosphodiester bond hydrolysis, endonucleolytic	2.87172e-23
M2	GO:0007130	synaptonemal complex assembly	2.9183e-23
M2	GO:0032958	inositol phosphate biosynthetic process	4.10581e-23
M2	GO:0009298	GDP-mannose biosynthetic process	9.5359e-23
M2	GO:0045995	regulation of embryonic development	2.12891e-22
M2	GO:0006886	intracellular protein transport	2.24287e-22
M2	GO:0030449	regulation of complement activation	3.83189e-22
M2	GO:0018345	protein palmitoylation	5.35243e-22
M2	GO:0071712	ER-associated misfolded protein catabolic process	1.43805e-21
M2	GO:0009083	branched-chain amino acid catabolic process	2.78668e-19
M2	GO:0045861	negative regulation of proteolysis	5.73625e-18
M2	GO:0070059	intrinsic apoptotic signaling pathway in response to endoplasmic reticulum stress	6.81273e-18
M2	GO:0006627	protein processing involved in protein targeting to mitochondrion	1.40991e-17
M2	GO:0017185	peptidyl-lysine hydroxylation	1.87682e-17
M2	GO:0046947	hydroxylysine biosynthetic process	1.76725e-16
M2	GO:0006048	UDP-N-acetylglucosamine biosynthetic process	1.97867e-16
M2	GO:0019752	carboxylic acid metabolic process	5.06934e-16
M2	GO:0032435	negative regulation of proteasomal ubiquitin-dependent protein catabolic process	1.06612e-15
M2	GO:0002429	immune response-activating cell surface receptor signaling pathway	1.2854e-15
M2	GO:0005975	carbohydrate metabolic process	2.61631e-15
M2	GO:0018401	peptidyl-proline hydroxylation to 4-hydroxy-L-proline	2.75043e-15
M2	GO:0030001	metal ion transport	6.42896e-15
M2	GO:0035581	sequestering of extracellular ligand from receptor	8.01331e-15
M2	GO:0007185	transmembrane receptor protein tyrosine phosphatase signaling pathway	1.29687e-14
M2	GO:0019511	peptidyl-proline hydroxylation	1.38511e-14
M2	GO:0006355	regulation of transcription, DNA-templated	2.30668e-14
M2	GO:0050775	positive regulation of dendrite morphogenesis	3.54053e-14
M2	GO:0006915	apoptotic process	3.74015e-14
M2	GO:0090114	COPII-coated vesicle budding	7.87289e-14
M2	GO:0006511	ubiquitin-dependent protein catabolic process	9.00842e-14
M2	GO:0070206	protein trimerization	9.75849e-14
M2	GO:0007283	spermatogenesis	4.12005e-13
M2	GO:0010498	proteasomal protein catabolic process	4.30582e-13
M2	GO:0007165	signal transduction	7.98016e-13
M2	GO:0032963	collagen metabolic process	9.0328e-13
M2	GO:0090110	cargo loading into COPII-coated vesicle	1.39317e-12
M2	GO:0001667	ameboidal cell migration	1.88574e-12
M2	GO:0030177	positive regulation of Wnt signaling pathway	3.92837e-12
M2	GO:0030149	sphingolipid catabolic process	4.74415e-12
M2	GO:0042771	intrinsic apoptotic signaling pathway in response to DNA damage by p53 class mediator	5.32487e-12
M2	GO:0090481	pyrimidine nucleotide-sugar transmembrane transport	6.41378e-12
M2	GO:0032613	interleukin-10 production	7.34795e-12
M2	GO:0006021	inositol biosynthetic process	1.10236e-11
M2	GO:0071704	organic substance metabolic process	1.10236e-11
M2	GO:0001822	kidney development	1.25422e-11
M2	GO:1900041	negative regulation of interleukin-2 secretion	2.15658e-11
M2	GO:0030101	natural killer cell activation	2.26993e-11
M2	GO:0061077	chaperone-mediated protein folding	3.31825e-11
M2	GO:0006012	galactose metabolic process	3.4171e-11
M2	GO:0045893	positive regulation of transcription, DNA-templated	4.9142e-11
M2	GO:0035735	intraciliary transport involved in cilium morphogenesis	5.11345e-11
M2	GO:0000413	protein peptidyl-prolyl isomerization	8.67455e-11
M2	GO:0007172	signal complex assembly	1.13487e-10
M2	GO:0006188	IMP biosynthetic process	2.9424e-10
M2	GO:0002820	negative regulation of adaptive immune response	2.9424e-10
M2	GO:0090305	nucleic acid phosphodiester bond hydrolysis	3.40965e-10
M2	GO:0015937	coenzyme A biosynthetic process	3.58332e-10
M2	GO:0030324	lung development	5.04741e-10
M2	GO:0051247	positive regulation of protein metabolic process	5.41684e-10
M2	GO:0045944	positive regulation of transcription from RNA polymerase II promoter	2.15471e-09
M2	GO:0090281	negative regulation of calcium ion import	2.22073e-09
M2	GO:0043382	positive regulation of memory T cell differentiation	2.22073e-09
M2	GO:0007062	sister chromatid cohesion	2.2636e-09
M2	GO:0097105	presynaptic membrane assembly	2.37264e-09
M2	GO:0015889	cobalamin transport	4.05457e-09
M2	GO:0032264	IMP salvage	2.99692e-08
M2	GO:0006468	protein phosphorylation	3.15952e-08
M2	GO:0050821	protein stabilization	4.20175e-08
M2	GO:0030201	heparan sulfate proteoglycan metabolic process	4.65653e-08
M2	GO:0006656	phosphatidylcholine biosynthetic process	5.8877e-08
M2	GO:0007157	heterophilic cell-cell adhesion	6.10564e-08
M2	GO:0071636	positive regulation of transforming growth factor beta production	7.08629e-08
M2	GO:0043162	ubiquitin-dependent protein catabolic process via the multivesicular body sorting pathway	8.15728e-08
M2	GO:0032897	negative regulation of viral transcription	8.41047e-08
M2	GO:0035721	intraciliary retrograde transport	9.59684e-08
M2	GO:0046514	ceramide catabolic process	1.15806e-07
M2	GO:0006796	phosphate-containing compound metabolic process	1.21603e-07
M2	GO:0031529	ruffle organization	1.57808e-07
M2	GO:0043647	inositol phosphate metabolic process	1.89098e-07
M2	GO:0072643	interferon-gamma secretion	2.24237e-07
M2	GO:0010952	positive regulation of peptidase activity	2.84732e-07
M2	GO:0051225	spindle assembly	3.78986e-07
M2	GO:0006635	fatty acid beta-oxidation	5.67556e-07
M2	GO:0002456	T cell mediated immunity	8.50137e-07
M2	GO:0006378	mRNA polyadenylation	1.02897e-06
M2	GO:0007611	learning or memory	1.13052e-06
M2	GO:0006665	sphingolipid metabolic process	1.21317e-06
M2	GO:0006470	protein dephosphorylation	1.23726e-06
M2	GO:1902600	hydrogen ion transmembrane transport	1.88948e-06
M2	GO:0046512	sphingosine biosynthetic process	2.76403e-06
M2	GO:0035556	intracellular signal transduction	3.05594e-06
M2	GO:0034599	cellular response to oxidative stress	5.24817e-06
M2	GO:0009235	cobalamin metabolic process	5.28142e-06
M2	GO:0018105	peptidyl-serine phosphorylation	5.5794e-06
M2	GO:0006646	phosphatidylethanolamine biosynthetic process	6.77852e-06
M2	GO:0018107	peptidyl-threonine phosphorylation	9.41468e-06
M2	GO:0030837	negative regulation of actin filament polymerization	9.4301e-06
M2	GO:0071577	zinc ion transmembrane transport	9.53744e-06
M2	GO:0051965	positive regulation of synapse assembly	1.04258e-05
M2	GO:0007017	microtubule-based process	1.18194e-05
M2	GO:0016032	viral process	1.25511e-05
M2	GO:0007420	brain development	1.57923e-05
M2	GO:0042147	retrograde transport, endosome to Golgi	1.89147e-05
M2	GO:0018279	protein N-linked glycosylation via asparagine	3.11509e-05
M2	GO:0032367	intracellular cholesterol transport	3.42194e-05
M2	GO:0032733	positive regulation of interleukin-10 production	6.08125e-05
M2	GO:0006629	lipid metabolic process	7.40884e-05
M2	GO:0006882	cellular zinc ion homeostasis	0.000129417
M2	GO:0008593	regulation of Notch signaling pathway	0.000145799
M2	GO:0006829	zinc ion transport	0.000146605
M2	GO:0006614	SRP-dependent cotranslational protein targeting to membrane	0.000199128
M2	GO:0016310	phosphorylation	0.000216852
M2	GO:0008654	phospholipid biosynthetic process	0.000234383
M2	GO:0045591	positive regulation of regulatory T cell differentiation	0.00023589
M2	GO:0045892	negative regulation of transcription, DNA-templated	0.000253499
M2	GO:0007020	microtubule nucleation	0.000273511
M2	GO:2001234	negative regulation of apoptotic signaling pathway	0.000311504
M2	GO:0007030	Golgi organization	0.000332466
M2	GO:0000045	autophagic vacuole assembly	0.000485406
M2	GO:0034976	response to endoplasmic reticulum stress	0.000638064
M2	GO:0016236	macroautophagy	0.000742593
M2	GO:0006955	immune response	0.000886213
M2	GO:0006357	regulation of transcription from RNA polymerase II promoter	0.000958967
M2	GO:0043687	post-translational protein modification	0.0010159
M2	GO:0007224	smoothened signaling pathway	0.00121074
M2	GO:0007031	peroxisome organization	0.00124829
M2	GO:2000310	regulation of N-methyl-D-aspartate selective glutamate receptor activity	0.00139539
M2	GO:2000059	negative regulation of protein ubiquitination involved in ubiquitin-dependent protein catabolic process	0.00158293
M2	GO:0039702	viral budding via host ESCRT complex	0.00159369
M2	GO:0017148	negative regulation of translation	0.00278706
M2	GO:0000122	negative regulation of transcription from RNA polymerase II promoter	0.00294554
M2	GO:0043312	neutrophil degranulation	0.00328952
M2	GO:0000422	mitochondrion degradation	0.00476709
M2	GO:0006904	vesicle docking involved in exocytosis	0.00516328
M2	GO:0030032	lamellipodium assembly	0.00558761
M2	GO:0006457	protein folding	0.00957554
M2	GO:0045732	positive regulation of protein catabolic process	0.00979046
M6	GO:0071929	alpha-tubulin acetylation	1.12372e-267
M6	GO:0045901	positive regulation of translational elongation	1.41244e-58
M6	GO:0048666	neuron development	8.14469e-46
M6	GO:0070507	regulation of microtubule cytoskeleton organization	1.21578e-45
M6	GO:0006452	translational frameshifting	2.21107e-32
M6	GO:0045905	positive regulation of translational termination	1.59392e-30
M6	GO:0046782	regulation of viral transcription	2.4944e-28
M6	GO:0002159	desmosome assembly	9.2801e-25
M6	GO:0090065	regulation of production of siRNA involved in RNA interference	2.27705e-22
M6	GO:0001522	pseudouridine synthesis	3.88019e-20
M6	GO:0009451	RNA modification	5.33098e-20
M6	GO:0042450	arginine biosynthetic process via ornithine	1.00416e-19
M6	GO:0060271	cilium morphogenesis	8.73737e-19
M6	GO:0042351	'de novo' GDP-L-fucose biosynthetic process	3.97085e-18
M6	GO:0000050	urea cycle	2.58785e-17
M6	GO:0015937	coenzyme A biosynthetic process	2.88279e-14
M6	GO:0006384	transcription initiation from RNA polymerase III promoter	3.11127e-14
M6	GO:0070125	mitochondrial translational elongation	1.39958e-12
M6	GO:0070126	mitochondrial translational termination	3.16843e-12
M6	GO:0006400	tRNA modification	2.88786e-10
M6	GO:0045739	positive regulation of DNA repair	4.53215e-10
M6	GO:0015693	magnesium ion transport	1.07138e-09
M6	GO:0032008	positive regulation of TOR signaling	1.13236e-09
M6	GO:0006468	protein phosphorylation	1.26076e-09
M6	GO:0035308	negative regulation of protein dephosphorylation	1.68394e-09
M6	GO:0071230	cellular response to amino acid stimulus	6.23567e-09
M6	GO:0006412	translation	1.50088e-08
M6	GO:0009116	nucleoside metabolic process	2.54372e-08
M6	GO:0043086	negative regulation of catalytic activity	8.11468e-08
M6	GO:0000413	protein peptidyl-prolyl isomerization	1.86096e-07
M6	GO:0032515	negative regulation of phosphoprotein phosphatase activity	2.42422e-07
M6	GO:0006851	mitochondrial calcium ion transport	2.99157e-06
M6	GO:0006355	regulation of transcription, DNA-templated	9.52242e-06
M6	GO:0007584	response to nutrient	2.01323e-05
M6	GO:0042632	cholesterol homeostasis	2.90754e-05
M6	GO:0008277	regulation of G-protein coupled receptor protein signaling pathway	4.38696e-05
M6	GO:0032212	positive regulation of telomere maintenance via telomerase	5.54017e-05
M6	GO:0021762	substantia nigra development	7.55552e-05
M6	GO:0007186	G-protein coupled receptor signaling pathway	0.000138877
M6	GO:0007165	signal transduction	0.000212596
M6	GO:0051973	positive regulation of telomerase activity	0.000218624
M6	GO:0006120	mitochondrial electron transport, NADH to ubiquinone	0.000255626
M6	GO:0050796	regulation of insulin secretion	0.000279213
M6	GO:0006865	amino acid transport	0.000608441
M6	GO:0007155	cell adhesion	0.00146332
M6	GO:0032981	mitochondrial respiratory chain complex I assembly	0.0015266
M6	GO:0046854	phosphatidylinositol phosphorylation	0.00334169
M6	GO:0006469	negative regulation of protein kinase activity	0.00490058
M6	GO:0030308	negative regulation of cell growth	0.00523337
M24	GO:0045944	positive regulation of transcription from RNA polymerase II promoter	1.95417e-238
M24	GO:0060070	canonical Wnt signaling pathway	1.46458e-124
M24	GO:0007155	cell adhesion	3.43503e-120
M24	GO:0016055	Wnt signaling pathway	5.26003e-97
M24	GO:0061324	canonical Wnt signaling pathway involved in positive regulation of cardiac outflow tract cell proliferation	5.08907e-78
M24	GO:0045893	positive regulation of transcription, DNA-templated	6.02905e-75
M24	GO:0045976	negative regulation of mitotic cell cycle, embryonic	1.66688e-74
M24	GO:0072182	regulation of nephron tubule epithelial cell differentiation	1.66688e-74
M24	GO:0030997	regulation of centriole-centriole cohesion	1.0729e-72
M24	GO:0036023	embryonic skeletal limb joint morphogenesis	3.74566e-72
M24	GO:0048145	regulation of fibroblast proliferation	1.39461e-71
M24	GO:0044336	canonical Wnt signaling pathway involved in negative regulation of apoptotic process	1.39461e-71
M24	GO:0070602	regulation of centromeric sister chromatid cohesion	7.0624e-71
M24	GO:0044334	canonical Wnt signaling pathway involved in positive regulation of epithelial to mesenchymal transition	2.54674e-68
M24	GO:0010909	positive regulation of heparan sulfate proteoglycan biosynthetic process	4.5103e-67
M24	GO:0051149	positive regulation of muscle cell differentiation	5.34793e-66
M24	GO:2000144	positive regulation of DNA-templated transcription, initiation	7.16157e-66
M24	GO:0071681	cellular response to indole-3-methanol	1.07716e-63
M24	GO:0061549	sympathetic ganglion development	2.4264e-63
M24	GO:0090279	regulation of calcium ion import	2.69258e-63
M24	GO:0035315	hair cell differentiation	1.51487e-62
M24	GO:0034333	adherens junction assembly	3.42799e-62
M24	GO:0033234	negative regulation of protein sumoylation	3.33317e-59
M24	GO:1990138	neuron projection extension	5.99899e-59
M24	GO:0048660	regulation of smooth muscle cell proliferation	1.06421e-58
M24	GO:0061154	endothelial tube morphogenesis	3.21606e-58
M24	GO:0032355	response to estradiol	2.05595e-56
M24	GO:0001569	patterning of blood vessels	5.88738e-56
M24	GO:0002052	positive regulation of neuroblast proliferation	5.88738e-56
M24	GO:2000008	regulation of protein localization to cell surface	6.42032e-56
M24	GO:0035635	entry of bacterium into host cell	2.26224e-55
M24	GO:0051571	positive regulation of histone H3-K4 methylation	2.33467e-54
M24	GO:0034394	protein localization to cell surface	6.22767e-52
M24	GO:0043525	positive regulation of neuron apoptotic process	2.40951e-51
M24	GO:0060828	regulation of canonical Wnt signaling pathway	5.81909e-51
M24	GO:0019827	stem cell maintenance	5.72658e-50
M24	GO:0050767	regulation of neurogenesis	1.86659e-49
M24	GO:0007223	Wnt signaling pathway, calcium modulating pathway	1.36521e-48
M24	GO:0045765	regulation of angiogenesis	1.04189e-47
M24	GO:0001837	epithelial to mesenchymal transition	2.24319e-47
M24	GO:0010718	positive regulation of epithelial to mesenchymal transition	4.71583e-47
M24	GO:0071363	cellular response to growth factor stimulus	6.77982e-47
M24	GO:0030521	androgen receptor signaling pathway	1.64135e-46
M24	GO:0016525	negative regulation of angiogenesis	2.32594e-43
M24	GO:0032481	positive regulation of type I interferon production	4.28074e-42
M24	GO:0051091	positive regulation of sequence-specific DNA binding transcription factor activity	7.1726e-40
M24	GO:0042493	response to drug	3.55332e-34
M24	GO:0016032	viral process	3.40017e-31
M24	GO:0043161	proteasome-mediated ubiquitin-dependent protein catabolic process	8.7849e-30
M24	GO:0000209	protein polyubiquitination	1.73901e-29
M24	GO:0007399	nervous system development	5.34706e-29
M24	GO:0043065	positive regulation of apoptotic process	7.00991e-25
M24	GO:0008285	negative regulation of cell proliferation	5.40358e-24
M24	GO:0043066	negative regulation of apoptotic process	3.88575e-23
M24	GO:0045892	negative regulation of transcription, DNA-templated	2.47293e-22
M24	GO:0006470	protein dephosphorylation	3.34776e-15
M24	GO:0061024	membrane organization	5.88131e-14
M24	GO:0007264	small GTPase mediated signal transduction	3.4286e-09
M24	GO:0006886	intracellular protein transport	1.39519e-08
M24	GO:0000398	mRNA splicing, via spliceosome	0.000248468
M12	GO:0097178	ruffle assembly	1.52094e-70
M12	GO:0046627	negative regulation of insulin receptor signaling pathway	8.27858e-62
M12	GO:0051569	regulation of histone H3-K4 methylation	5.91606e-58
M12	GO:0006349	regulation of gene expression by genetic imprinting	7.15256e-48
M12	GO:1902476	chloride transmembrane transport	2.3356e-29
M12	GO:0097242	beta-amyloid clearance	3.78183e-29
M12	GO:0030178	negative regulation of Wnt signaling pathway	4.50555e-29
M12	GO:0071346	cellular response to interferon-gamma	5.11731e-29
M12	GO:0030046	parallel actin filament bundle assembly	5.7753e-25
M12	GO:0051017	actin filament bundle assembly	1.70151e-24
M12	GO:0071672	negative regulation of smooth muscle cell chemotaxis	3.67246e-24
M12	GO:0090271	positive regulation of fibroblast growth factor production	1.24397e-23
M12	GO:0002476	antigen processing and presentation of endogenous peptide antigen via MHC class Ib	1.22078e-22
M12	GO:0071673	positive regulation of smooth muscle cell chemotaxis	2.50412e-22
M12	GO:0034220	ion transmembrane transport	6.43386e-22
M12	GO:0071677	positive regulation of mononuclear cell migration	1.27587e-21
M12	GO:0001916	positive regulation of T cell mediated cytotoxicity	2.02159e-20
M12	GO:0043046	DNA methylation involved in gamete generation	6.01758e-20
M12	GO:0046325	negative regulation of glucose import	8.32813e-20
M12	GO:2000649	regulation of sodium ion transmembrane transporter activity	6.53072e-19
M12	GO:0016571	histone methylation	7.11487e-18
M12	GO:0006954	inflammatory response	8.15173e-18
M12	GO:0050921	positive regulation of chemotaxis	1.45145e-17
M12	GO:0051764	actin crosslink formation	1.59149e-17
M12	GO:0090197	positive regulation of chemokine secretion	2.79759e-17
M12	GO:0007411	axon guidance	1.41352e-16
M12	GO:2000406	positive regulation of T cell migration	7.65003e-16
M12	GO:0030949	positive regulation of vascular endothelial growth factor receptor signaling pathway	9.69997e-16
M12	GO:0016601	Rac protein signal transduction	1.88174e-15
M12	GO:0002474	antigen processing and presentation of peptide antigen via MHC class I	5.48879e-15
M12	GO:0048662	negative regulation of smooth muscle cell proliferation	5.53658e-15
M12	GO:0010628	positive regulation of gene expression	6.34364e-15
M12	GO:0090026	positive regulation of monocyte chemotaxis	8.23704e-15
M12	GO:0017158	regulation of calcium ion-dependent exocytosis	8.23704e-15
M12	GO:1900087	positive regulation of G1/S transition of mitotic cell cycle	5.14861e-14
M12	GO:0006911	phagocytosis, engulfment	5.87054e-14
M12	GO:0034599	cellular response to oxidative stress	7.95352e-14
M12	GO:0045944	positive regulation of transcription from RNA polymerase II promoter	1.54625e-13
M12	GO:0051016	barbed-end actin filament capping	1.80236e-13
M12	GO:0006821	chloride transport	2.37754e-13
M12	GO:0007214	gamma-aminobutyric acid signaling pathway	1.01203e-12
M12	GO:0046069	cGMP catabolic process	2.83306e-12
M12	GO:0048661	positive regulation of smooth muscle cell proliferation	5.42538e-12
M12	GO:2000778	positive regulation of interleukin-6 secretion	9.53764e-12
M12	GO:0043951	negative regulation of cAMP-mediated signaling	2.03097e-11
M12	GO:0007268	synaptic transmission	2.71663e-11
M12	GO:0030041	actin filament polymerization	3.14476e-11
M12	GO:0006508	proteolysis	4.4512e-11
M12	GO:0019934	cGMP-mediated signaling	9.04737e-11
M12	GO:0019933	cAMP-mediated signaling	1.18808e-10
M12	GO:0001774	microglial cell activation	6.05635e-10
M12	GO:0008284	positive regulation of cell proliferation	2.05777e-09
M12	GO:0042102	positive regulation of T cell proliferation	2.19452e-09
M12	GO:0006699	bile acid biosynthetic process	3.38769e-09
M12	GO:0007165	signal transduction	1.17897e-08
M12	GO:1901215	negative regulation of neuron death	1.60106e-08
M12	GO:0042391	regulation of membrane potential	1.90495e-08
M12	GO:0006811	ion transport	2.15708e-08
M12	GO:0050877	neurological system process	2.5333e-08
M12	GO:0045893	positive regulation of transcription, DNA-templated	4.25248e-08
M12	GO:0007399	nervous system development	7.77659e-08
M12	GO:0008286	insulin receptor signaling pathway	2.32743e-07
M12	GO:0010468	regulation of gene expression	9.46859e-07
M12	GO:0001822	kidney development	2.02709e-06
M12	GO:0030335	positive regulation of cell migration	5.57556e-06
M12	GO:0045087	innate immune response	1.32728e-05
M12	GO:0043123	positive regulation of I-kappaB kinase/NF-kappaB signaling	1.34773e-05
M12	GO:0006506	GPI anchor biosynthetic process	1.6154e-05
M12	GO:0060337	type I interferon signaling pathway	3.08943e-05
M12	GO:0002376	immune system process	0.000230374
M12	GO:0006813	potassium ion transport	0.000454256
M12	GO:0035023	regulation of Rho protein signal transduction	0.00225312
M12	GO:0071805	potassium ion transmembrane transport	0.0099438
M22	GO:0042632	cholesterol homeostasis	6.48111e-37
M22	GO:0007596	blood coagulation	7.02278e-34
M22	GO:0006357	regulation of transcription from RNA polymerase II promoter	5.13223e-30
M22	GO:0070328	triglyceride homeostasis	6.61403e-29
M22	GO:0002576	platelet degranulation	4.88584e-26
M22	GO:0034375	high-density lipoprotein particle remodeling	8.61727e-26
M22	GO:0034380	high-density lipoprotein particle assembly	1.27293e-23
M22	GO:0042491	auditory receptor cell differentiation	1.20521e-22
M22	GO:0055088	lipid homeostasis	2.11454e-21
M22	GO:0055091	phospholipid homeostasis	4.21774e-21
M22	GO:0042157	lipoprotein metabolic process	8.82264e-21
M22	GO:0045893	positive regulation of transcription, DNA-templated	9.21388e-21
M22	GO:0007599	hemostasis	1.20699e-20
M22	GO:0043691	reverse cholesterol transport	2.67744e-20
M22	GO:0044267	cellular protein metabolic process	4.3886e-20
M22	GO:0033344	cholesterol efflux	9.59341e-20
M22	GO:0010951	negative regulation of endopeptidase activity	2.47797e-19
M22	GO:0031016	pancreas development	2.66799e-17
M22	GO:0050953	sensory perception of light stimulus	4.59906e-17
M22	GO:0060122	inner ear receptor stereocilium organization	1.46992e-16
M22	GO:0010466	negative regulation of peptidase activity	4.06003e-16
M22	GO:0050796	regulation of insulin secretion	9.37481e-16
M22	GO:0030073	insulin secretion	1.21954e-15
M22	GO:0019216	regulation of lipid metabolic process	1.31759e-15
M22	GO:0051258	protein polymerization	2.50515e-15
M22	GO:0008203	cholesterol metabolic process	3.13694e-15
M22	GO:0006953	acute-phase response	4.89925e-15
M22	GO:0043687	post-translational protein modification	6.23531e-15
M22	GO:0001889	liver development	2.74432e-13
M22	GO:0007605	sensory perception of sound	3.02359e-13
M22	GO:0042472	inner ear morphogenesis	3.44661e-13
M22	GO:0009749	response to glucose	4.61916e-13
M22	GO:0048208	COPII vesicle coating	7.42318e-12
M22	GO:0045944	positive regulation of transcription from RNA polymerase II promoter	1.64606e-11
M22	GO:0042593	glucose homeostasis	1.21735e-10
M22	GO:0043401	steroid hormone mediated signaling pathway	1.82906e-10
M22	GO:0006869	lipid transport	1.28269e-09
M22	GO:0006888	ER to Golgi vesicle-mediated transport	2.74404e-06
M22	GO:0043312	neutrophil degranulation	0.000372064
M7	GO:0051301	cell division	2.79120895751849e-309
M7	GO:0007049	cell cycle	8.73032e-301
M7	GO:0000281	mitotic cytokinesis	1.00851e-100
M7	GO:0007059	chromosome segregation	1.45734e-99
M7	GO:0007018	microtubule-based movement	3.18742e-77
M7	GO:0007094	mitotic spindle assembly checkpoint	6.05348e-74
M7	GO:0007052	mitotic spindle organization	1.17141e-68
M7	GO:0000278	mitotic cell cycle	1.11611e-63
M7	GO:0007076	mitotic chromosome condensation	1.43342e-59
M7	GO:0032467	positive regulation of cytokinesis	5.79168e-59
M7	GO:0051988	regulation of attachment of spindle microtubules to kinetochore	3.09265e-57
M7	GO:0007051	spindle organization	2.05672e-55
M7	GO:0000086	G2/M transition of mitotic cell cycle	4.13729e-55
M7	GO:0031145	anaphase-promoting complex-dependent proteasomal ubiquitin-dependent protein catabolic process	2.76262e-54
M7	GO:0000070	mitotic sister chromatid segregation	1.85634e-44
M7	GO:0010389	regulation of G2/M transition of mitotic cell cycle	4.36316e-44
M7	GO:0007080	mitotic metaphase plate congression	1.61788e-42
M7	GO:0040001	establishment of mitotic spindle localization	3.93182e-39
M7	GO:2000574	regulation of microtubule motor activity	4.09541e-31
M7	GO:0000132	establishment of mitotic spindle orientation	1.72357e-26
M7	GO:0032465	regulation of cytokinesis	8.24839e-26
M7	GO:0007224	smoothened signaling pathway	1.30384e-25
M7	GO:0043988	histone H3-S28 phosphorylation	1.51215e-25
M7	GO:0000226	microtubule cytoskeleton organization	5.47669e-25
M7	GO:0006468	protein phosphorylation	5.90368e-25
M7	GO:0060236	regulation of mitotic spindle organization	1.32618e-24
M7	GO:0007088	regulation of mitosis	3.16444e-24
M7	GO:0051256	spindle midzone assembly involved in mitosis	4.72754e-23
M7	GO:0034501	protein localization to kinetochore	5.21344e-22
M7	GO:0051382	kinetochore assembly	5.48902e-22
M7	GO:2000431	regulation of cytokinesis, actomyosin contractile ring assembly	2.29397e-21
M7	GO:0000079	regulation of cyclin-dependent protein serine/threonine kinase activity	2.30917e-18
M7	GO:0070828	heterochromatin organization	2.80105e-18
M7	GO:0001578	microtubule bundle formation	1.14033e-17
M7	GO:0007019	microtubule depolymerization	2.47669e-17
M7	GO:1901990	regulation of mitotic cell cycle phase transition	2.84836e-17
M7	GO:0051983	regulation of chromosome segregation	4.65846e-17
M7	GO:0090307	spindle assembly involved in mitosis	6.71085e-17
M7	GO:0034080	CENP-A containing nucleosome assembly at centromere	1.78613e-16
M7	GO:0007100	mitotic centrosome separation	1.41784e-15
M7	GO:0051315	attachment of spindle microtubules to kinetochore involved in mitotic sister chromatid segregation	2.29425e-15
M7	GO:0007099	centriole replication	1.71654e-14
M7	GO:0051298	centrosome duplication	2.51729e-14
M7	GO:0051310	metaphase plate congression	4.66612e-14
M7	GO:0043547	positive regulation of GTPase activity	3.34958e-13
M7	GO:0051056	regulation of small GTPase mediated signal transduction	6.50303e-13
M7	GO:0009615	response to virus	1.16561e-12
M7	GO:0006355	regulation of transcription, DNA-templated	2.85705e-12
M7	GO:0051276	chromosome organization	4.60906e-12
M7	GO:0021987	cerebral cortex development	7.33516e-12
M7	GO:0044772	mitotic cell cycle phase transition	9.27051e-12
M7	GO:2000042	negative regulation of double-strand break repair via homologous recombination	1.7891e-11
M7	GO:0045840	positive regulation of mitosis	2.40257e-11
M7	GO:0030261	chromosome condensation	2.71636e-11
M7	GO:0071479	cellular response to ionizing radiation	8.66166e-11
M7	GO:0007098	centrosome cycle	9.66003e-11
M7	GO:0007062	sister chromatid cohesion	1.0148e-10
M7	GO:0006396	RNA processing	1.34811e-10
M7	GO:0006977	DNA damage response, signal transduction by p53 class mediator resulting in cell cycle arrest	2.33996e-10
M7	GO:0007093	mitotic cell cycle checkpoint	5.11647e-10
M7	GO:0010457	centriole-centriole cohesion	9.15509e-10
M7	GO:0044782	cilium organization	2.57892e-09
M7	GO:0010971	positive regulation of G2/M transition of mitotic cell cycle	3.73236e-09
M7	GO:0006511	ubiquitin-dependent protein catabolic process	8.62554e-09
M7	GO:0007283	spermatogenesis	1.21919e-08
M7	GO:0045737	positive regulation of cyclin-dependent protein kinase activity	1.35142e-08
M7	GO:0006890	retrograde vesicle-mediated transport, Golgi to ER	2.83648e-08
M7	GO:0043666	regulation of phosphoprotein phosphatase activity	5.05415e-08
M7	GO:0045944	positive regulation of transcription from RNA polymerase II promoter	4.73817e-07
M7	GO:0070979	protein K11-linked ubiquitination	5.6888e-07
M7	GO:0051321	meiotic cell cycle	5.69343e-07
M7	GO:0007029	endoplasmic reticulum organization	8.01956e-07
M7	GO:0019886	antigen processing and presentation of exogenous peptide antigen via MHC class II	8.12944e-07
M7	GO:0060271	cilium morphogenesis	7.02927e-06
M7	GO:1901796	regulation of signal transduction by p53 class mediator	1.47771e-05
M7	GO:0032147	activation of protein kinase activity	2.45668e-05
M7	GO:0000077	DNA damage checkpoint	4.29662e-05
M7	GO:0030030	cell projection organization	5.85228e-05
M7	GO:0019722	calcium-mediated signaling	7.07174e-05
M7	GO:0032091	negative regulation of protein binding	0.000117185
M7	GO:0008283	cell proliferation	0.000480778
M7	GO:0008104	protein localization	0.000803995
M7	GO:0035335	peptidyl-tyrosine dephosphorylation	0.0014538
M7	GO:0006470	protein dephosphorylation	0.00178088
M7	GO:0007050	cell cycle arrest	0.00369653
M7	GO:0051260	protein homooligomerization	0.0043604
M7	GO:0018107	peptidyl-threonine phosphorylation	0.00742392
M7	GO:0006310	DNA recombination	0.00832356
M9	GO:0032218	riboflavin transport	3.06803e-50
M9	GO:0006780	uroporphyrinogen III biosynthetic process	3.43823e-43
M9	GO:0070125	mitochondrial translational elongation	1.03342e-28
M9	GO:0070126	mitochondrial translational termination	3.5903e-28
M9	GO:0006412	translation	1.58644e-27
M9	GO:0006281	DNA repair	5.70902e-27
M9	GO:0045116	protein neddylation	4.4216e-26
M9	GO:0033014	tetrapyrrole biosynthetic process	1.09678e-24
M9	GO:0042148	strand invasion	1.70988e-23
M9	GO:0000398	mRNA splicing, via spliceosome	1.46391e-21
M9	GO:0006974	cellular response to DNA damage stimulus	4.397e-19
M9	GO:0072321	chaperone-mediated protein transport	1.71578e-16
M9	GO:0006284	base-excision repair	4.39582e-16
M9	GO:0045039	protein import into mitochondrial inner membrane	1.08124e-14
M9	GO:0006771	riboflavin metabolic process	3.27547e-14
M9	GO:0000724	double-strand break repair via homologous recombination	9.23221e-14
M9	GO:0006401	RNA catabolic process	3.85611e-13
M9	GO:0008380	RNA splicing	9.05129e-13
M9	GO:0032543	mitochondrial translation	1.40646e-12
M9	GO:0045943	positive regulation of transcription from RNA polymerase I promoter	2.00665e-12
M9	GO:0007165	signal transduction	4.09968e-12
M9	GO:0006310	DNA recombination	1.53835e-11
M9	GO:0018345	protein palmitoylation	2.57446e-11
M9	GO:0006351	transcription, DNA-templated	7.64794e-11
M9	GO:0000723	telomere maintenance	3.82511e-10
M9	GO:0002098	tRNA wobble uridine modification	1.26679e-09
M9	GO:0000387	spliceosomal snRNP assembly	2.21068e-08
M9	GO:0043484	regulation of RNA splicing	2.51565e-08
M9	GO:0006397	mRNA processing	1.89408e-07
M9	GO:0006783	heme biosynthetic process	5.06836e-07
M9	GO:0006979	response to oxidative stress	1.31569e-06
M9	GO:0000381	regulation of alternative mRNA splicing, via spliceosome	2.35812e-06
M9	GO:0055085	transmembrane transport	4.36822e-06
M9	GO:0006289	nucleotide-excision repair	6.47386e-06
M9	GO:0046718	viral entry into host cell	2.12488e-05
M9	GO:0006357	regulation of transcription from RNA polymerase II promoter	0.0019216
M9	GO:0008033	tRNA processing	0.0033183
M20	GO:0006412	translation	4.58492e-198
M20	GO:0034968	histone lysine methylation	8.11511e-80
M20	GO:0002232	leukocyte chemotaxis involved in inflammatory response	4.65646e-26
M20	GO:0006614	SRP-dependent cotranslational protein targeting to membrane	5.03664e-26
M20	GO:0043162	ubiquitin-dependent protein catabolic process via the multivesicular body sorting pathway	6.44726e-26
M20	GO:0045903	positive regulation of translational fidelity	1.48067e-25
M20	GO:0043328	protein targeting to vacuole involved in ubiquitin-dependent protein catabolic process via the multivesicular body sorting pathway	5.01996e-25
M20	GO:0032418	lysosome localization	9.53989e-25
M20	GO:0032509	endosome transport via multivesicular body sorting pathway	1.22532e-24
M20	GO:0090042	tubulin deacetylation	2.347e-24
M20	GO:0010038	response to metal ion	3.99845e-22
M20	GO:0006476	protein deacetylation	2.99372e-20
M20	GO:0010759	positive regulation of macrophage chemotaxis	4.09422e-20
M20	GO:0010667	negative regulation of cardiac muscle cell apoptotic process	5.55714e-20
M20	GO:0000184	nuclear-transcribed mRNA catabolic process, nonsense-mediated decay	2.4353e-19
M20	GO:0019083	viral transcription	3.52325e-18
M20	GO:0007017	microtubule-based process	4.73212e-18
M20	GO:0018027	peptidyl-lysine dimethylation	1.05363e-17
M20	GO:0016236	macroautophagy	1.73559e-17
M20	GO:0070734	histone H3-K27 methylation	3.1536e-17
M20	GO:0051567	histone H3-K9 methylation	8.20812e-17
M20	GO:0016197	endosomal transport	2.28086e-15
M20	GO:0006413	translational initiation	3.68447e-15
M20	GO:0070317	negative regulation of G0 to G1 transition	2.39629e-14
M20	GO:0006275	regulation of DNA replication	8.4215e-14
M20	GO:0050427	3'-phosphoadenosine 5'-phosphosulfate metabolic process	2.44936e-13
M20	GO:0006306	DNA methylation	1.06267e-12
M20	GO:0016571	histone methylation	1.53678e-12
M20	GO:0031397	negative regulation of protein ubiquitination	3.19999e-12
M20	GO:0039702	viral budding via host ESCRT complex	6.54061e-12
M20	GO:0000226	microtubule cytoskeleton organization	1.74091e-10
M20	GO:0016575	histone deacetylation	2.35091e-09
M20	GO:0009267	cellular response to starvation	3.23239e-09
M20	GO:0050729	positive regulation of inflammatory response	3.95727e-09
M20	GO:0006886	intracellular protein transport	7.58586e-08
M20	GO:0010976	positive regulation of neuron projection development	7.63034e-08
M20	GO:0006414	translational elongation	9.08868e-08
M20	GO:0015031	protein transport	1.25322e-07
M20	GO:0000278	mitotic cell cycle	2.49347e-07
M20	GO:0030030	cell projection organization	3.08195e-07
M20	GO:0016477	cell migration	2.28297e-06
M20	GO:0007010	cytoskeleton organization	5.10224e-06
M20	GO:0030335	positive regulation of cell migration	8.50338e-06
M20	GO:0006364	rRNA processing	9.35289e-06
M20	GO:1901796	regulation of signal transduction by p53 class mediator	9.54028e-05
M20	GO:0060271	cilium morphogenesis	0.000723987
M20	GO:0006325	chromatin organization	0.00171257
M20	GO:0045893	positive regulation of transcription, DNA-templated	0.00262477
M20	GO:0000122	negative regulation of transcription from RNA polymerase II promoter	0.00755809
M20	GO:0032259	methylation	0.00924468
M10	GO:0045214	sarcomere organization	1.15504e-88
M10	GO:0060048	cardiac muscle contraction	6.21698e-84
M10	GO:0046718	viral entry into host cell	1.29277e-79
M10	GO:0007155	cell adhesion	1.78308e-78
M10	GO:0007417	central nervous system development	8.17283e-72
M10	GO:0007507	heart development	1.63535e-71
M10	GO:0030049	muscle filament sliding	3.38358e-65
M10	GO:0050776	regulation of immune response	2.37966e-59
M10	GO:0050852	T cell receptor signaling pathway	1.24544e-57
M10	GO:0007275	multicellular organismal development	1.71343e-46
M10	GO:0006937	regulation of muscle contraction	6.16854e-46
M10	GO:0030239	myofibril assembly	2.82061e-41
M10	GO:0006936	muscle contraction	7.46975e-40
M10	GO:0006355	regulation of transcription, DNA-templated	1.50721e-37
M10	GO:2000727	positive regulation of cardiac muscle cell differentiation	1.19724e-35
M10	GO:0008016	regulation of heart contraction	1.25041e-35
M10	GO:0016032	viral process	1.33917e-35
M10	GO:0007521	muscle cell fate determination	4.73171e-35
M10	GO:0007517	muscle organ development	3.55486e-32
M10	GO:0051145	smooth muscle cell differentiation	1.57278e-31
M10	GO:0003185	sinoatrial valve morphogenesis	2.02925e-30
M10	GO:0003138	primary heart field specification	2.02925e-30
M10	GO:0055012	ventricular cardiac muscle cell differentiation	7.92958e-30
M10	GO:0007519	skeletal muscle tissue development	1.57934e-29
M10	GO:0035984	cellular response to trichostatin A	2.4115e-28
M10	GO:0060025	regulation of synaptic activity	1.35987e-27
M10	GO:0072160	nephron tubule epithelial cell differentiation	6.0897e-27
M10	GO:0007015	actin filament organization	1.05538e-26
M10	GO:0010694	positive regulation of alkaline phosphatase activity	2.30284e-26
M10	GO:0072102	glomerulus morphogenesis	2.30284e-26
M10	GO:0055010	ventricular cardiac muscle tissue morphogenesis	2.43291e-26
M10	GO:0003211	cardiac ventricle formation	7.63883e-26
M10	GO:2000987	positive regulation of behavioral fear response	7.63883e-26
M10	GO:2001013	epithelial cell proliferation involved in renal tubule morphogenesis	7.63883e-26
M10	GO:0060262	negative regulation of N-terminal protein palmitoylation	8.29273e-26
M10	GO:0032781	positive regulation of ATPase activity	3.51882e-25
M10	GO:2000111	positive regulation of macrophage apoptotic process	6.24092e-25
M10	GO:0002467	germinal center formation	6.24092e-25
M10	GO:0061333	renal tubule morphogenesis	6.24092e-25
M10	GO:0048667	cell morphogenesis involved in neuron differentiation	8.57322e-24
M10	GO:0030182	neuron differentiation	9.56811e-24
M10	GO:0014033	neural crest cell differentiation	1.8485e-23
M10	GO:0002634	regulation of germinal center formation	1.8485e-23
M10	GO:0003139	secondary heart field specification	3.82053e-23
M10	GO:2001016	positive regulation of skeletal muscle cell differentiation	8.07266e-23
M10	GO:0071374	cellular response to parathyroid hormone stimulus	8.07266e-23
M10	GO:0061061	muscle structure development	1.35411e-22
M10	GO:0071498	cellular response to fluid shear stress	8.76328e-22
M10	GO:0048643	positive regulation of skeletal muscle tissue development	2.02271e-21
M10	GO:0001867	complement activation, lectin pathway	2.25425e-21
M10	GO:0060045	positive regulation of cardiac muscle cell proliferation	3.93751e-21
M10	GO:0014902	myotube differentiation	7.72529e-21
M10	GO:0051963	regulation of synapse assembly	1.10787e-20
M10	GO:0060998	regulation of dendritic spine development	1.10787e-20
M10	GO:0071277	cellular response to calcium ion	3.35806e-20
M10	GO:0030154	cell differentiation	4.65202e-20
M10	GO:0001782	B cell homeostasis	9.35823e-20
M10	GO:0032387	negative regulation of intracellular transport	2.11208e-19
M10	GO:0090073	positive regulation of protein homodimerization activity	2.14311e-19
M10	GO:0030199	collagen fibril organization	7.5913e-19
M10	GO:0002931	response to ischemia	2.04641e-18
M10	GO:0051966	regulation of synaptic transmission, glutamatergic	8.62282e-18
M10	GO:0001958	endochondral ossification	3.6326e-17
M10	GO:0030890	positive regulation of B cell proliferation	5.95798e-17
M10	GO:0001974	blood vessel remodeling	5.97407e-17
M10	GO:2000311	regulation of alpha-amino-3-hydroxy-5-methyl-4-isoxazole propionate selective glutamate receptor activity	2.39903e-16
M10	GO:0007399	nervous system development	2.52962e-16
M10	GO:0042100	B cell proliferation	3.699e-16
M10	GO:0030279	negative regulation of ossification	4.86745e-16
M10	GO:0045944	positive regulation of transcription from RNA polymerase II promoter	9.20044e-16
M10	GO:0043523	regulation of neuron apoptotic process	1.03058e-15
M10	GO:0046928	regulation of neurotransmitter secretion	1.03058e-15
M10	GO:2000660	negative regulation of interleukin-1-mediated signaling pathway	1.07801e-15
M10	GO:0002062	chondrocyte differentiation	1.20712e-15
M10	GO:0030318	melanocyte differentiation	1.25345e-15
M10	GO:0000165	MAPK cascade	1.91183e-15
M10	GO:0003151	outflow tract morphogenesis	2.27662e-15
M10	GO:2000310	regulation of N-methyl-D-aspartate selective glutamate receptor activity	2.58944e-15
M10	GO:0043537	negative regulation of blood vessel endothelial cell migration	5.24219e-15
M10	GO:0010941	regulation of cell death	5.90299e-15
M10	GO:0034389	lipid particle organization	6.49581e-15
M10	GO:2000766	negative regulation of cytoplasmic translation	8.32711e-15
M10	GO:0006959	humoral immune response	8.85426e-15
M10	GO:0001568	blood vessel development	1.45851e-14
M10	GO:0045663	positive regulation of myoblast differentiation	1.80068e-14
M10	GO:0002026	regulation of the force of heart contraction	2.30618e-14
M10	GO:0001947	heart looping	2.75428e-14
M10	GO:0048511	rhythmic process	3.65017e-14
M10	GO:0048666	neuron development	3.80832e-14
M10	GO:0030220	platelet formation	1.79175e-13
M10	GO:0051216	cartilage development	2.79628e-13
M10	GO:0030501	positive regulation of bone mineralization	4.4104e-13
M10	GO:0046314	phosphocreatine biosynthetic process	7.19521e-13
M10	GO:0021762	substantia nigra development	8.0933e-13
M10	GO:0035690	cellular response to drug	1.44515e-12
M10	GO:0051149	positive regulation of muscle cell differentiation	1.90887e-12
M10	GO:0050853	B cell receptor signaling pathway	2.51668e-12
M10	GO:0071560	cellular response to transforming growth factor beta stimulus	2.80403e-12
M10	GO:0051592	response to calcium ion	3.85756e-12
M10	GO:0055003	cardiac myofibril assembly	6.74197e-12
M10	GO:0050790	regulation of catalytic activity	8.03619e-12
M10	GO:0007165	signal transduction	1.04692e-11
M10	GO:0001501	skeletal system development	1.77093e-11
M10	GO:0060079	regulation of excitatory postsynaptic membrane potential	2.38412e-11
M10	GO:0045652	regulation of megakaryocyte differentiation	2.694e-11
M10	GO:0045666	positive regulation of neuron differentiation	3.81285e-11
M10	GO:0045669	positive regulation of osteoblast differentiation	3.84302e-11
M10	GO:0003009	skeletal muscle contraction	9.12871e-11
M10	GO:0001649	osteoblast differentiation	3.46011e-10
M10	GO:0048167	regulation of synaptic plasticity	5.54398e-10
M10	GO:0031333	negative regulation of protein complex assembly	5.98971e-10
M10	GO:0071222	cellular response to lipopolysaccharide	6.43435e-10
M10	GO:0007611	learning or memory	1.02983e-09
M10	GO:0001764	neuron migration	1.78448e-08
M10	GO:0071480	cellular response to gamma radiation	3.89767e-08
M10	GO:0043406	positive regulation of MAP kinase activity	4.42248e-08
M10	GO:0060021	palate development	9.08438e-08
M10	GO:0000122	negative regulation of transcription from RNA polymerase II promoter	2.1251e-07
M10	GO:0030163	protein catabolic process	2.71814e-07
M10	GO:0006508	proteolysis	1.18934e-06
M10	GO:0043066	negative regulation of apoptotic process	1.28815e-06
M10	GO:0043524	negative regulation of neuron apoptotic process	1.94753e-06
M10	GO:0010629	negative regulation of gene expression	2.38254e-06
M10	GO:0016055	Wnt signaling pathway	2.53839e-06
M10	GO:0007605	sensory perception of sound	3.47213e-06
M10	GO:0051496	positive regulation of stress fiber assembly	3.61266e-06
M10	GO:0042060	wound healing	1.26472e-05
M10	GO:0007283	spermatogenesis	3.04281e-05
M10	GO:0030334	regulation of cell migration	4.81777e-05
M10	GO:0010628	positive regulation of gene expression	7.70051e-05
M10	GO:1900034	regulation of cellular response to heat	0.000114069
M10	GO:0045893	positive regulation of transcription, DNA-templated	0.000719402
M10	GO:0008360	regulation of cell shape	0.00301085
M10	GO:0051260	protein homooligomerization	0.00364029
M10	GO:0030198	extracellular matrix organization	0.00581845
M10	GO:0065003	macromolecular complex assembly	0.00925685
M14	GO:0006397	mRNA processing	2.11981e-53
M14	GO:0000398	mRNA splicing, via spliceosome	1.56289e-52
M14	GO:0008380	RNA splicing	8.60437e-31
M14	GO:0000390	spliceosomal complex disassembly	4.23173e-23
M14	GO:0051452	intracellular pH reduction	8.51298e-21
M14	GO:0006396	RNA processing	1.14444e-19
M14	GO:0000245	spliceosomal complex assembly	2.49325e-19
M14	GO:0031124	mRNA 3'-end processing	6.81996e-17
M14	GO:0006388	tRNA splicing, via endonucleolytic cleavage and ligation	3.04357e-16
M14	GO:0045454	cell redox homeostasis	5.68477e-15
M14	GO:0006357	regulation of transcription from RNA polymerase II promoter	8.58733e-14
M14	GO:0006406	mRNA export from nucleus	1.94177e-13
M14	GO:0007004	telomere maintenance via telomerase	3.92544e-13
M14	GO:0006405	RNA export from nucleus	4.02514e-11
M14	GO:0000381	regulation of alternative mRNA splicing, via spliceosome	1.22143e-10
M14	GO:0006974	cellular response to DNA damage stimulus	5.24657e-10
M14	GO:0000079	regulation of cyclin-dependent protein serine/threonine kinase activity	1.65603e-09
M14	GO:0006376	mRNA splice site selection	5.70349e-09
M14	GO:0016579	protein deubiquitination	1.37487e-08
M14	GO:0022900	electron transport chain	2.25205e-07
M14	GO:0007165	signal transduction	6.59119e-06
M14	GO:0006364	rRNA processing	2.20836e-05
M14	GO:0006915	apoptotic process	4.86247e-05
M14	GO:0006351	transcription, DNA-templated	5.77634e-05
M14	GO:0006260	DNA replication	7.27994e-05
M14	GO:0006470	protein dephosphorylation	0.000100951
M14	GO:0006338	chromatin remodeling	0.00511796
M21	GO:0006355	regulation of transcription, DNA-templated	6.91043e-92
M21	GO:0007275	multicellular organismal development	1.93244e-60
M21	GO:0045893	positive regulation of transcription, DNA-templated	1.53322e-58
M21	GO:0003322	pancreatic A cell development	8.11151e-48
M21	GO:0061303	cornea development in camera-type eye	2.62736e-37
M21	GO:0061072	iris morphogenesis	4.53262e-36
M21	GO:0007417	central nervous system development	1.24446e-35
M21	GO:0001654	eye development	6.42616e-33
M21	GO:0050768	negative regulation of neurogenesis	8.89751e-33
M21	GO:0048663	neuron fate commitment	1.38032e-30
M21	GO:0001568	blood vessel development	3.45587e-26
M21	GO:0009611	response to wounding	1.59545e-22
M21	GO:0042593	glucose homeostasis	1.20175e-20
M21	GO:0045944	positive regulation of transcription from RNA polymerase II promoter	1.25668e-20
M21	GO:0009887	organ morphogenesis	4.28277e-20
M21	GO:0007601	visual perception	7.08351e-20
M21	GO:0030177	positive regulation of Wnt signaling pathway	5.69298e-18
M21	GO:0030154	cell differentiation	1.16739e-14
M21	GO:0006366	transcription from RNA polymerase II promoter	1.15969e-13
M21	GO:0000122	negative regulation of transcription from RNA polymerase II promoter	1.35492e-12
M21	GO:0010628	positive regulation of gene expression	3.35165e-12
M21	GO:0007399	nervous system development	3.46466e-05
M27	GO:0071712	ER-associated misfolded protein catabolic process	1.71629e-32
M27	GO:0034381	plasma lipoprotein particle clearance	5.13956e-25
M27	GO:0070508	cholesterol import	8.88452e-24
M27	GO:0042632	cholesterol homeostasis	1.28366e-22
M27	GO:0034383	low-density lipoprotein particle clearance	5.13648e-20
M27	GO:0030301	cholesterol transport	1.29933e-19
M27	GO:0016126	sterol biosynthetic process	2.78151e-16
M27	GO:0006695	cholesterol biosynthetic process	1.9909e-13
M27	GO:0006898	receptor-mediated endocytosis	1.21965e-12
M27	GO:0008203	cholesterol metabolic process	7.52527e-12
M27	GO:0008202	steroid metabolic process	6.36861e-11
M27	GO:0006629	lipid metabolic process	9.93182e-10
M27	GO:0006897	endocytosis	9.37448e-07
M27	GO:0006412	translation	4.01988e-06
M27	GO:0055114	oxidation-reduction process	0.000104159
M27	GO:0006915	apoptotic process	0.00390285
M25	GO:0030091	protein repair	6.60527e-71
M25	GO:0046951	ketone body biosynthetic process	3.36755e-44
M25	GO:0042310	vasoconstriction	1.89584e-26
M25	GO:0006939	smooth muscle contraction	2.28973e-25
M25	GO:0030198	extracellular matrix organization	1.39547e-21
M25	GO:0030199	collagen fibril organization	5.13519e-21
M25	GO:0007155	cell adhesion	1.20913e-20
M25	GO:0006979	response to oxidative stress	1.29852e-13
M25	GO:0008283	cell proliferation	4.54069e-13
M25	GO:0055114	oxidation-reduction process	5.87285e-06
M25	GO:0007186	G-protein coupled receptor signaling pathway	6.68293e-06
M15	GO:0090128	regulation of synapse maturation	8.85965e-40
M15	GO:0000045	autophagic vacuole assembly	3.96855e-28
M15	GO:0006479	protein methylation	1.44059e-20
M15	GO:0016571	histone methylation	2.29262e-20
M15	GO:0001574	ganglioside biosynthetic process	1.70447e-18
M15	GO:0050790	regulation of catalytic activity	1.59321e-17
M15	GO:0007165	signal transduction	2.98611e-17
M15	GO:0034497	protein localization to pre-autophagosomal structure	6.91752e-16
M15	GO:0050729	positive regulation of inflammatory response	4.10683e-12
M15	GO:0016236	macroautophagy	4.975e-11
M15	GO:0000422	mitochondrion degradation	1.39227e-10
M15	GO:0006661	phosphatidylinositol biosynthetic process	1.90014e-09
M15	GO:0061024	membrane organization	9.01242e-08
M15	GO:0006493	protein O-linked glycosylation	5.30096e-07
M15	GO:0043161	proteasome-mediated ubiquitin-dependent protein catabolic process	9.17349e-07
M15	GO:0030036	actin cytoskeleton organization	1.05167e-06
M15	GO:0000209	protein polyubiquitination	5.26474e-05
M15	GO:1902476	chloride transmembrane transport	6.95046e-05
M15	GO:0043488	regulation of mRNA stability	0.000147853
M15	GO:0032259	methylation	0.00541846
M15	GO:0016311	dephosphorylation	0.00581987
M23	GO:0000122	negative regulation of transcription from RNA polymerase II promoter	5.47492e-42
M23	GO:0016458	gene silencing	5.7222e-26
M23	GO:0006355	regulation of transcription, DNA-templated	9.61134e-25
M23	GO:0006998	nuclear envelope organization	5.19702e-20
M23	GO:0090286	cytoskeletal anchoring at nuclear membrane	1.2853e-19
M23	GO:0007179	transforming growth factor beta receptor signaling pathway	5.59517e-17
M23	GO:0045892	negative regulation of transcription, DNA-templated	6.60638e-15
M23	GO:0045893	positive regulation of transcription, DNA-templated	1.50112e-13
M23	GO:0006357	regulation of transcription from RNA polymerase II promoter	1.06188e-09
M23	GO:0045944	positive regulation of transcription from RNA polymerase II promoter	1.22775e-06
M23	GO:0007275	multicellular organismal development	7.58436e-05
M23	GO:0030154	cell differentiation	0.00374839
M26	GO:0060213	positive regulation of nuclear-transcribed mRNA poly(A) tail shortening	2.08081e-19
M26	GO:0071157	negative regulation of cell cycle arrest	7.91859e-19
M26	GO:0043410	positive regulation of MAPK cascade	2.38197e-10
M26	GO:0043123	positive regulation of I-kappaB kinase/NF-kappaB signaling	3.19893e-07
M26	GO:0008285	negative regulation of cell proliferation	7.88328e-05
M26	GO:0043066	negative regulation of apoptotic process	0.000139588
M26	GO:0016567	protein ubiquitination	0.00324116
M16	GO:0006355	regulation of transcription, DNA-templated	4.49012e-48
M16	GO:0042994	cytoplasmic sequestering of transcription factor	2.09523e-40
M16	GO:0034477	U6 snRNA 3'-end processing	1.65078e-28
M16	GO:0023051	regulation of signaling	4.39416e-25
M16	GO:0043484	regulation of RNA splicing	3.4691e-22
M16	GO:0000381	regulation of alternative mRNA splicing, via spliceosome	1.2549e-21
M16	GO:1902018	negative regulation of cilium assembly	3.5e-20
M16	GO:0006826	iron ion transport	7.44102e-19
M16	GO:0007166	cell surface receptor signaling pathway	8.80803e-19
M16	GO:0032212	positive regulation of telomere maintenance via telomerase	9.83419e-18
M16	GO:0051973	positive regulation of telomerase activity	1.03814e-16
M16	GO:0006376	mRNA splice site selection	3.68521e-16
M16	GO:0006284	base-excision repair	2.64666e-15
M16	GO:0006298	mismatch repair	5.54033e-14
M16	GO:0045892	negative regulation of transcription, DNA-templated	7.67332e-14
M16	GO:0007420	brain development	1.47454e-13
M16	GO:0030520	intracellular estrogen receptor signaling pathway	2.05831e-13
M16	GO:0000122	negative regulation of transcription from RNA polymerase II promoter	1.44212e-12
M16	GO:0006646	phosphatidylethanolamine biosynthetic process	3.26048e-12
M16	GO:0009058	biosynthetic process	1.32133e-10
M16	GO:0016070	RNA metabolic process	3.39257e-10
M16	GO:0008380	RNA splicing	5.86452e-10
M16	GO:0008285	negative regulation of cell proliferation	2.11828e-09
M16	GO:0045893	positive regulation of transcription, DNA-templated	6.23488e-09
M16	GO:0007131	reciprocal meiotic recombination	1.83098e-08
M16	GO:0035335	peptidyl-tyrosine dephosphorylation	3.5196e-08
M16	GO:0006879	cellular iron ion homeostasis	4.55489e-08
M16	GO:0008543	fibroblast growth factor receptor signaling pathway	4.74621e-08
M16	GO:0008654	phospholipid biosynthetic process	2.77296e-07
M16	GO:0042127	regulation of cell proliferation	3.78094e-05
M16	GO:0006397	mRNA processing	7.09887e-05
M16	GO:0090305	nucleic acid phosphodiester bond hydrolysis	0.000455146
M16	GO:0016567	protein ubiquitination	0.000842278
M16	GO:0007186	G-protein coupled receptor signaling pathway	0.00472336
