# Supplementary material for: Single-cell analyses reveal distinct expression patterns and roles of long non-coding RNAs during hESC differentiation into pancreatic progenitors
Source: Stem Cell Res Ther. 2023 Mar 13;14:38. doi: 10.1186/s13287-023-03259-x (PMC10010006; doi:10.1186/s13287-023-03259-x)
Supplement: Supplementary file 10 — Additional file10. Table S10: The functional annotation results of lncRNAs based on hub-based method. [file 13287_2023_3259_MOESM10_ESM.xlsx]

## Sheet: Sheet1
Supplementary Table 10. The functional annotation results of lncRNAs based on hub-based method
LncRNA ID	GO ID	GO Term	Adjusted P-value
AC002454.1	GO:0007155	cell adhesion	7.26845e-31
AC002454.1	GO:0030042	actin filament depolymerization	4.22973e-27
AC002454.1	GO:0010735	positive regulation of transcription via serum response element binding	1.51327e-26
AC002454.1	GO:0007411	axon guidance	9.85103e-13
AC002454.1	GO:0000902	cell morphogenesis	2.09676e-12
AC002454.1	GO:0007010	cytoskeleton organization	1.15928e-11
AC002454.1	GO:0055114	oxidation-reduction process	1.1315e-05
AC004448.5	GO:1902042	negative regulation of extrinsic apoptotic signaling pathway via death domain receptors	2.07082e-48
AC004448.5	GO:0042269	regulation of natural killer cell mediated cytotoxicity	6.0561e-48
AC004448.5	GO:0017121	phospholipid scrambling	4.17746e-31
AC004448.5	GO:0090481	pyrimidine nucleotide-sugar transmembrane transport	1.60551e-28
AC004448.5	GO:0014866	skeletal myofibril assembly	1.38425e-20
AC004448.5	GO:0030101	natural killer cell activation	2.37462e-20
AC004448.5	GO:2001237	negative regulation of extrinsic apoptotic signaling pathway	9.75257e-20
AC004448.5	GO:1901740	negative regulation of myoblast fusion	1.51275e-19
AC004448.5	GO:0007165	signal transduction	8.52662e-18
AC004448.5	GO:0060316	positive regulation of ryanodine-sensitive calcium-release channel activity	1.12827e-16
AC004448.5	GO:0014842	regulation of satellite cell proliferation	2.57165e-16
AC004448.5	GO:0014732	skeletal muscle atrophy	2.57165e-16
AC004448.5	GO:0006968	cellular defense response	3.77198e-16
AC004448.5	GO:0019370	leukotriene biosynthetic process	9.2949e-14
AC004448.5	GO:2001020	regulation of response to DNA damage stimulus	1.52508e-13
AC004448.5	GO:0050776	regulation of immune response	3.16488e-12
AC004448.5	GO:0015718	monocarboxylic acid transport	7.70967e-12
AC004448.5	GO:0043403	skeletal muscle tissue regeneration	5.62633e-11
AC004448.5	GO:0006355	regulation of transcription, DNA-templated	1.72927e-10
AC004448.5	GO:0007186	G-protein coupled receptor signaling pathway	2.20826e-10
AC004448.5	GO:0043406	positive regulation of MAP kinase activity	2.4671e-09
AC004448.5	GO:0010499	proteasomal ubiquitin-independent protein catabolic process	4.9455e-09
AC004448.5	GO:0009653	anatomical structure morphogenesis	5.41106e-09
AC004448.5	GO:0006915	apoptotic process	7.36669e-09
AC004448.5	GO:0007189	adenylate cyclase-activating G-protein coupled receptor signaling pathway	2.23562e-08
AC004448.5	GO:0097193	intrinsic apoptotic signaling pathway	1.46471e-07
AC004448.5	GO:0043066	negative regulation of apoptotic process	1.85325e-07
AC004448.5	GO:0007166	cell surface receptor signaling pathway	4.48894e-07
AC004448.5	GO:0007519	skeletal muscle tissue development	4.76354e-07
AC004448.5	GO:0007267	cell-cell signaling	0.000296485
AC004448.5	GO:0042981	regulation of apoptotic process	0.000402489
AC004448.5	GO:0007214	gamma-aminobutyric acid signaling pathway	0.000603344
AC004448.5	GO:0007399	nervous system development	0.00075323
AC004448.5	GO:0006468	protein phosphorylation	0.000771068
AC004448.5	GO:0008202	steroid metabolic process	0.0012311
AC004448.5	GO:0034220	ion transmembrane transport	0.00201151
AC004448.5	GO:0006629	lipid metabolic process	0.0082787
AC005256.1	GO:0009247	glycolipid biosynthetic process	1.43574e-60
AC005256.1	GO:0035329	hippo signaling	4.62576e-35
AC005256.1	GO:0045893	positive regulation of transcription, DNA-templated	4.48489e-33
AC005256.1	GO:0045944	positive regulation of transcription from RNA polymerase II promoter	1.57138e-25
AC005256.1	GO:0065003	macromolecular complex assembly	8.32957e-25
AC005256.1	GO:0090090	negative regulation of canonical Wnt signaling pathway	9.97316e-14
AC005256.1	GO:0051056	regulation of small GTPase mediated signal transduction	3.35127e-11
AC005256.1	GO:0007399	nervous system development	1.27255e-06
AC005256.1	GO:0045892	negative regulation of transcription, DNA-templated	7.23558e-06
AC005256.1	GO:0006508	proteolysis	0.00155797
AC005592.1	GO:0051603	proteolysis involved in cellular protein catabolic process	1.10051e-55
AC005592.1	GO:0043161	proteasome-mediated ubiquitin-dependent protein catabolic process	2.39588e-33
AC005592.1	GO:0006094	gluconeogenesis	2.09764e-31
AC005592.1	GO:0002479	antigen processing and presentation of exogenous peptide antigen via MHC class I, TAP-dependent	2.80841e-29
AC005592.1	GO:2000766	negative regulation of cytoplasmic translation	2.38988e-27
AC005592.1	GO:0070059	intrinsic apoptotic signaling pathway in response to endoplasmic reticulum stress	9.90904e-26
AC005592.1	GO:0032792	negative regulation of CREB transcription factor activity	2.2209e-25
AC005592.1	GO:0010498	proteasomal protein catabolic process	8.04121e-25
AC005592.1	GO:0010499	proteasomal ubiquitin-independent protein catabolic process	9.06786e-25
AC005592.1	GO:0052548	regulation of endopeptidase activity	4.26368e-24
AC005592.1	GO:0033209	tumor necrosis factor-mediated signaling pathway	2.55074e-22
AC005592.1	GO:0015833	peptide transport	6.85007e-22
AC005592.1	GO:0006435	threonyl-tRNA aminoacylation	2.49081e-21
AC005592.1	GO:0006521	regulation of cellular amino acid metabolic process	2.1004e-18
AC005592.1	GO:0006011	UDP-glucose metabolic process	8.02701e-18
AC005592.1	GO:0010972	negative regulation of G2/M transition of mitotic cell cycle	1.81021e-16
AC005592.1	GO:0070098	chemokine-mediated signaling pathway	3.66129e-16
AC005592.1	GO:0090090	negative regulation of canonical Wnt signaling pathway	8.545e-16
AC005592.1	GO:1900365	positive regulation of mRNA polyadenylation	1.21606e-15
AC005592.1	GO:0002376	immune system process	1.68328e-15
AC005592.1	GO:0006306	DNA methylation	5.23085e-15
AC005592.1	GO:0038061	NIK/NF-kappaB signaling	5.37829e-15
AC005592.1	GO:0061418	regulation of transcription from RNA polymerase II promoter in response to hypoxia	4.48425e-14
AC005592.1	GO:0036091	positive regulation of transcription from RNA polymerase II promoter in response to oxidative stress	6.8098e-14
AC005592.1	GO:1902036	regulation of hematopoietic stem cell differentiation	6.96945e-14
AC005592.1	GO:0050994	regulation of lipid catabolic process	1.6347e-13
AC005592.1	GO:0031146	SCF-dependent proteasomal ubiquitin-dependent protein catabolic process	3.01692e-13
AC005592.1	GO:0035773	insulin secretion involved in cellular response to glucose stimulus	5.15256e-13
AC005592.1	GO:0060071	Wnt signaling pathway, planar cell polarity pathway	5.47988e-13
AC005592.1	GO:1901990	regulation of mitotic cell cycle phase transition	6.04025e-13
AC005592.1	GO:0006417	regulation of translation	2.45914e-12
AC005592.1	GO:0043525	positive regulation of neuron apoptotic process	4.19447e-12
AC005592.1	GO:0006564	L-serine biosynthetic process	1.06584e-11
AC005592.1	GO:1901214	regulation of neuron death	1.59815e-11
AC005592.1	GO:0006911	phagocytosis, engulfment	1.68617e-11
AC005592.1	GO:0050808	synapse organization	2.07119e-11
AC005592.1	GO:0045444	fat cell differentiation	2.08402e-11
AC005592.1	GO:0031145	anaphase-promoting complex-dependent proteasomal ubiquitin-dependent protein catabolic process	2.21415e-11
AC005592.1	GO:0043433	negative regulation of sequence-specific DNA binding transcription factor activity	3.42702e-11
AC005592.1	GO:2000377	regulation of reactive oxygen species metabolic process	4.17327e-11
AC005592.1	GO:0090263	positive regulation of canonical Wnt signaling pathway	5.05363e-11
AC005592.1	GO:0038095	Fc-epsilon receptor signaling pathway	9.29888e-11
AC005592.1	GO:0070498	interleukin-1-mediated signaling pathway	2.74242e-10
AC005592.1	GO:0002223	stimulatory C-type lectin receptor signaling pathway	2.93755e-10
AC005592.1	GO:2001244	positive regulation of intrinsic apoptotic signaling pathway	3.83386e-10
AC005592.1	GO:0032869	cellular response to insulin stimulus	3.26089e-09
AC005592.1	GO:0016579	protein deubiquitination	3.39503e-09
AC005592.1	GO:0030316	osteoclast differentiation	7.37971e-09
AC005592.1	GO:0051091	positive regulation of sequence-specific DNA binding transcription factor activity	8.33256e-09
AC005592.1	GO:0042273	ribosomal large subunit biogenesis	1.24886e-08
AC005592.1	GO:0006418	tRNA aminoacylation for protein translation	2.37593e-08
AC005592.1	GO:0071625	vocalization behavior	2.44527e-08
AC005592.1	GO:0043488	regulation of mRNA stability	3.35603e-08
AC005592.1	GO:0007340	acrosome reaction	3.83326e-08
AC005592.1	GO:0071549	cellular response to dexamethasone stimulus	3.83326e-08
AC005592.1	GO:0006935	chemotaxis	3.83802e-08
AC005592.1	GO:0007265	Ras protein signal transduction	5.01413e-08
AC005592.1	GO:0006637	acyl-CoA metabolic process	6.70884e-08
AC005592.1	GO:0097105	presynaptic membrane assembly	1.30783e-07
AC005592.1	GO:0060337	type I interferon signaling pathway	1.73401e-07
AC005592.1	GO:0071345	cellular response to cytokine stimulus	2.77277e-07
AC005592.1	GO:0000209	protein polyubiquitination	4.4096e-07
AC005592.1	GO:0045600	positive regulation of fat cell differentiation	4.80864e-07
AC005592.1	GO:0043124	negative regulation of I-kappaB kinase/NF-kappaB signaling	4.86761e-07
AC005592.1	GO:0051881	regulation of mitochondrial membrane potential	6.48124e-07
AC005592.1	GO:0006468	protein phosphorylation	8.49391e-07
AC005592.1	GO:0007158	neuron cell-cell adhesion	1.34979e-06
AC005592.1	GO:0001938	positive regulation of endothelial cell proliferation	1.74376e-06
AC005592.1	GO:0034976	response to endoplasmic reticulum stress	3.38865e-06
AC005592.1	GO:0006383	transcription from RNA polymerase III promoter	1.42505e-05
AC005592.1	GO:0007268	synaptic transmission	1.82952e-05
AC005592.1	GO:0016032	viral process	2.8078e-05
AC005592.1	GO:0071230	cellular response to amino acid stimulus	2.94448e-05
AC005592.1	GO:0006508	proteolysis	3.53035e-05
AC005592.1	GO:0032880	regulation of protein localization	6.10074e-05
AC005592.1	GO:0009615	response to virus	6.11573e-05
AC005592.1	GO:0007264	small GTPase mediated signal transduction	7.4296e-05
AC005592.1	GO:0060326	cell chemotaxis	0.000151541
AC005592.1	GO:1901216	positive regulation of neuron death	0.000183581
AC005592.1	GO:0032259	methylation	0.000184229
AC005592.1	GO:0051209	release of sequestered calcium ion into cytosol	0.000203099
AC005592.1	GO:0043687	post-translational protein modification	0.000230264
AC005592.1	GO:0045785	positive regulation of cell adhesion	0.000274374
AC005592.1	GO:0050852	T cell receptor signaling pathway	0.000344732
AC005592.1	GO:0000165	MAPK cascade	0.000391124
AC005592.1	GO:0006986	response to unfolded protein	0.000426186
AC005592.1	GO:0006909	phagocytosis	0.000540088
AC005592.1	GO:0007018	microtubule-based movement	0.000711413
AC005592.1	GO:0071456	cellular response to hypoxia	0.00102421
AC005592.1	GO:0008543	fibroblast growth factor receptor signaling pathway	0.00104201
AC005592.1	GO:0006952	defense response	0.00189638
AC005592.1	GO:0050804	regulation of synaptic transmission	0.0061654
AC007405.6	GO:0009247	glycolipid biosynthetic process	9.68403e-47
AC007405.6	GO:0006879	cellular iron ion homeostasis	1.62977e-19
AC007405.6	GO:0008543	fibroblast growth factor receptor signaling pathway	9.2669e-17
AC007405.6	GO:0006826	iron ion transport	7.17351e-16
AC007405.6	GO:0006865	amino acid transport	2.6849e-14
AC007405.6	GO:0000398	mRNA splicing, via spliceosome	4.52415e-06
AC007405.6	GO:0006629	lipid metabolic process	2.65603e-05
AC007405.6	GO:0008284	positive regulation of cell proliferation	0.00258602
AC007405.6	GO:0007399	nervous system development	0.00872359
AC007879.4	GO:1902042	negative regulation of extrinsic apoptotic signaling pathway via death domain receptors	3.72259e-65
AC007879.4	GO:1900383	regulation of synaptic plasticity by receptor localization to synapse	3.92028e-56
AC007879.4	GO:0042269	regulation of natural killer cell mediated cytotoxicity	4.03277e-50
AC007879.4	GO:0090481	pyrimidine nucleotide-sugar transmembrane transport	5.09802e-37
AC007879.4	GO:0007165	signal transduction	2.014e-34
AC007879.4	GO:0030101	natural killer cell activation	1.02987e-28
AC007879.4	GO:2001237	negative regulation of extrinsic apoptotic signaling pathway	3.17594e-27
AC007879.4	GO:0014866	skeletal myofibril assembly	2.07147e-24
AC007879.4	GO:0006968	cellular defense response	2.26453e-24
AC007879.4	GO:1901740	negative regulation of myoblast fusion	2.27267e-23
AC007879.4	GO:0014842	regulation of satellite cell proliferation	3.95565e-20
AC007879.4	GO:0014732	skeletal muscle atrophy	3.95565e-20
AC007879.4	GO:0017121	phospholipid scrambling	1.63653e-18
AC007879.4	GO:0015718	monocarboxylic acid transport	9.77751e-17
AC007879.4	GO:0043403	skeletal muscle tissue regeneration	9.73789e-15
AC007879.4	GO:0050776	regulation of immune response	2.12339e-13
AC007879.4	GO:0010499	proteasomal ubiquitin-independent protein catabolic process	9.44532e-13
AC007879.4	GO:0045859	regulation of protein kinase activity	5.20204e-12
AC007879.4	GO:0006915	apoptotic process	6.36053e-12
AC007879.4	GO:0034614	cellular response to reactive oxygen species	1.75897e-11
AC007879.4	GO:0007519	skeletal muscle tissue development	1.07381e-10
AC007879.4	GO:0045893	positive regulation of transcription, DNA-templated	5.92018e-10
AC007879.4	GO:0042981	regulation of apoptotic process	1.27012e-09
AC007879.4	GO:0019722	calcium-mediated signaling	2.48163e-08
AC007879.4	GO:0007189	adenylate cyclase-activating G-protein coupled receptor signaling pathway	3.21004e-08
AC007879.4	GO:0043406	positive regulation of MAP kinase activity	6.79276e-08
AC007879.4	GO:0007186	G-protein coupled receptor signaling pathway	8.66708e-08
AC007879.4	GO:0007214	gamma-aminobutyric acid signaling pathway	2.32377e-07
AC007879.4	GO:0018108	peptidyl-tyrosine phosphorylation	1.33599e-06
AC007879.4	GO:0007399	nervous system development	2.11612e-06
AC007879.4	GO:0001934	positive regulation of protein phosphorylation	3.02911e-06
AC007879.4	GO:0000165	MAPK cascade	9.69933e-06
AC007879.4	GO:0007275	multicellular organismal development	0.000105491
AC007879.4	GO:0046777	protein autophosphorylation	0.000120709
AC007879.4	GO:0034220	ion transmembrane transport	0.000163619
AC007879.4	GO:0006468	protein phosphorylation	0.000375661
AC007879.4	GO:0051092	positive regulation of NF-kappaB transcription factor activity	0.0011331
AC007879.4	GO:0007268	synaptic transmission	0.00750939
AC008753.4	GO:0042269	regulation of natural killer cell mediated cytotoxicity	4.90637e-62
AC008753.4	GO:0007165	signal transduction	8.25393e-53
AC008753.4	GO:0030101	natural killer cell activation	1.54702e-40
AC008753.4	GO:0006968	cellular defense response	3.94185e-36
AC008753.4	GO:0007186	G-protein coupled receptor signaling pathway	6.89557e-36
AC008753.4	GO:0017121	phospholipid scrambling	3.56168e-25
AC008753.4	GO:0050776	regulation of immune response	9.86428e-25
AC008753.4	GO:0007189	adenylate cyclase-activating G-protein coupled receptor signaling pathway	6.20005e-23
AC008753.4	GO:0015718	monocarboxylic acid transport	7.93141e-23
AC008753.4	GO:0007166	cell surface receptor signaling pathway	3.31947e-22
AC008753.4	GO:0016567	protein ubiquitination	2.20499e-16
AC008753.4	GO:0097193	intrinsic apoptotic signaling pathway	9.40765e-16
AC008753.4	GO:0007283	spermatogenesis	3.83316e-05
AC009501.4	GO:1900364	negative regulation of mRNA polyadenylation	3.73796e-64
AC009501.4	GO:0086100	endothelin receptor signaling pathway	3.28854e-39
AC009501.4	GO:0043488	regulation of mRNA stability	1.49931e-35
AC009501.4	GO:0061138	morphogenesis of a branching epithelium	1.81334e-27
AC009501.4	GO:0048484	enteric nervous system development	2.72965e-25
AC009501.4	GO:0046903	secretion	1.50308e-24
AC009501.4	GO:0097151	positive regulation of inhibitory postsynaptic membrane potential	2.78663e-24
AC009501.4	GO:0060478	acrosomal vesicle exocytosis	5.0073e-24
AC009501.4	GO:0042310	vasoconstriction	2.91143e-23
AC009501.4	GO:0048791	calcium ion-dependent exocytosis of neurotransmitter	2.43518e-19
AC009501.4	GO:0050806	positive regulation of synaptic transmission	5.85809e-19
AC009501.4	GO:0045055	regulated secretory pathway	7.22399e-19
AC009501.4	GO:0046928	regulation of neurotransmitter secretion	8.21207e-18
AC009501.4	GO:0017156	calcium ion-dependent exocytosis	2.53301e-17
AC009501.4	GO:0014047	glutamate secretion	2.95008e-17
AC009501.4	GO:2000463	positive regulation of excitatory postsynaptic membrane potential	2.95008e-17
AC009501.4	GO:2000300	regulation of synaptic vesicle exocytosis	1.22545e-16
AC009501.4	GO:0016079	synaptic vesicle exocytosis	3.41924e-16
AC009501.4	GO:0061025	membrane fusion	6.21958e-16
AC009501.4	GO:0007269	neurotransmitter secretion	1.28074e-13
AC009501.4	GO:0006887	exocytosis	1.51963e-13
AC009501.4	GO:0035725	sodium ion transmembrane transport	4.78301e-13
AC009501.4	GO:0006836	neurotransmitter transport	6.20057e-13
AC009501.4	GO:0048167	regulation of synaptic plasticity	7.98811e-13
AC009501.4	GO:0050790	regulation of catalytic activity	1.36092e-10
AC009501.4	GO:0007601	visual perception	5.26654e-10
AC009501.4	GO:0042391	regulation of membrane potential	6.39329e-10
AC009501.4	GO:0065003	macromolecular complex assembly	3.4369e-09
AC009501.4	GO:0006814	sodium ion transport	1.41862e-07
AC009501.4	GO:0008543	fibroblast growth factor receptor signaling pathway	2.28035e-07
AC009501.4	GO:0006886	intracellular protein transport	2.11542e-05
AC009501.4	GO:0010628	positive regulation of gene expression	0.000595926
AC009501.4	GO:0050896	response to stimulus	0.000883765
AC009501.4	GO:0000122	negative regulation of transcription from RNA polymerase II promoter	0.00136554
AC009501.4	GO:0007275	multicellular organismal development	0.00147299
AC009501.4	GO:0030154	cell differentiation	0.00952296
AC010967.2	GO:0006470	protein dephosphorylation	1.16136e-31
AC010967.2	GO:0035335	peptidyl-tyrosine dephosphorylation	1.40838e-31
AC010967.2	GO:0016311	dephosphorylation	5.7426e-19
AC010967.2	GO:0006355	regulation of transcription, DNA-templated	1.44869e-12
AC010967.2	GO:0006260	DNA replication	2.59422e-12
AC010967.2	GO:0045944	positive regulation of transcription from RNA polymerase II promoter	5.49852e-10
AC011298.2	GO:0017157	regulation of exocytosis	2.3764e-126
AC011298.2	GO:0006886	intracellular protein transport	2.81073e-70
AC011298.2	GO:0006887	exocytosis	1.13639e-24
AC011298.2	GO:0042424	catecholamine catabolic process	9.72857e-24
AC011298.2	GO:0021954	central nervous system neuron development	3.10064e-22
AC011298.2	GO:0030301	cholesterol transport	1.2303e-16
AC011298.2	GO:0051017	actin filament bundle assembly	1.50465e-13
AC011298.2	GO:0030032	lamellipodium assembly	1.45187e-12
AC011298.2	GO:0032259	methylation	1.32396e-09
AC011298.2	GO:0090090	negative regulation of canonical Wnt signaling pathway	1.34471e-09
AC011298.2	GO:0009887	organ morphogenesis	4.35137e-09
AC011298.2	GO:0000226	microtubule cytoskeleton organization	1.61945e-07
AC011298.2	GO:0007010	cytoskeleton organization	3.38634e-07
AC011298.2	GO:0031175	neuron projection development	3.60178e-07
AC011298.2	GO:0060271	cilium morphogenesis	6.03013e-06
AC011298.2	GO:0000209	protein polyubiquitination	3.1753e-05
AC011298.2	GO:0055085	transmembrane transport	3.45416e-05
AC012123.1	GO:0017157	regulation of exocytosis	1.52893e-105
AC012123.1	GO:0006886	intracellular protein transport	9.51461e-55
AC012123.1	GO:0048706	embryonic skeletal system development	3.7065e-46
AC012123.1	GO:0046580	negative regulation of Ras protein signal transduction	2.81252e-19
AC012123.1	GO:0006887	exocytosis	3.69246e-17
AC012123.1	GO:0043269	regulation of ion transport	4.87173e-16
AC012123.1	GO:0048704	embryonic skeletal system morphogenesis	6.61797e-16
AC012123.1	GO:0070373	negative regulation of ERK1 and ERK2 cascade	8.10479e-15
AC012123.1	GO:0009952	anterior/posterior pattern specification	9.71311e-14
AC012123.1	GO:0051017	actin filament bundle assembly	5.54861e-13
AC012123.1	GO:0030032	lamellipodium assembly	3.91318e-12
AC012123.1	GO:0007275	multicellular organismal development	1.30735e-11
AC012123.1	GO:0050804	regulation of synaptic transmission	6.10815e-10
AC012123.1	GO:0006355	regulation of transcription, DNA-templated	6.72459e-10
AC012123.1	GO:0090090	negative regulation of canonical Wnt signaling pathway	4.70159e-09
AC012123.1	GO:0009887	organ morphogenesis	2.11773e-07
AC012123.1	GO:0007010	cytoskeleton organization	9.38113e-07
AC012123.1	GO:0060271	cilium morphogenesis	1.7669e-06
AC012123.1	GO:0000209	protein polyubiquitination	7.67492e-05
AC012123.1	GO:0045944	positive regulation of transcription from RNA polymerase II promoter	0.000352541
AC012123.1	GO:0000398	mRNA splicing, via spliceosome	0.00425633
AC074289.1	GO:0051603	proteolysis involved in cellular protein catabolic process	3.81142e-66
AC074289.1	GO:0035019	somatic stem cell maintenance	9.6575e-60
AC074289.1	GO:1900535	palmitic acid biosynthetic process	2.96869e-32
AC074289.1	GO:0043161	proteasome-mediated ubiquitin-dependent protein catabolic process	3.2796e-31
AC074289.1	GO:0010499	proteasomal ubiquitin-independent protein catabolic process	8.92651e-29
AC074289.1	GO:0010498	proteasomal protein catabolic process	2.74578e-26
AC074289.1	GO:0001714	endodermal cell fate specification	2.04589e-25
AC074289.1	GO:0009786	regulation of asymmetric cell division	7.03801e-24
AC074289.1	GO:0052548	regulation of endopeptidase activity	1.33893e-22
AC074289.1	GO:0006521	regulation of cellular amino acid metabolic process	2.56564e-22
AC074289.1	GO:0042789	mRNA transcription from RNA polymerase II promoter	2.54206e-21
AC074289.1	GO:0006265	DNA topological change	1.49858e-20
AC074289.1	GO:0010972	negative regulation of G2/M transition of mitotic cell cycle	2.44976e-20
AC074289.1	GO:0006011	UDP-glucose metabolic process	8.74597e-20
AC074289.1	GO:0060965	negative regulation of gene silencing by miRNA	1.56146e-19
AC074289.1	GO:0007131	reciprocal meiotic recombination	6.72294e-19
AC074289.1	GO:0038061	NIK/NF-kappaB signaling	8.00407e-19
AC074289.1	GO:0061418	regulation of transcription from RNA polymerase II promoter in response to hypoxia	7.14679e-18
AC074289.1	GO:1902036	regulation of hematopoietic stem cell differentiation	1.12781e-17
AC074289.1	GO:0038095	Fc-epsilon receptor signaling pathway	7.84752e-17
AC074289.1	GO:0060071	Wnt signaling pathway, planar cell polarity pathway	9.57007e-17
AC074289.1	GO:0001824	blastocyst development	9.77827e-17
AC074289.1	GO:1901990	regulation of mitotic cell cycle phase transition	1.0589e-16
AC074289.1	GO:0002223	stimulatory C-type lectin receptor signaling pathway	4.53947e-16
AC074289.1	GO:0036091	positive regulation of transcription from RNA polymerase II promoter in response to oxidative stress	1.11275e-15
AC074289.1	GO:0006637	acyl-CoA metabolic process	2.38857e-15
AC074289.1	GO:0002479	antigen processing and presentation of exogenous peptide antigen via MHC class I, TAP-dependent	2.97763e-15
AC074289.1	GO:0035773	insulin secretion involved in cellular response to glucose stimulus	4.0879e-15
AC074289.1	GO:0002376	immune system process	4.28534e-15
AC074289.1	GO:0031145	anaphase-promoting complex-dependent proteasomal ubiquitin-dependent protein catabolic process	4.53946e-15
AC074289.1	GO:0006911	phagocytosis, engulfment	3.46738e-14
AC074289.1	GO:0031146	SCF-dependent proteasomal ubiquitin-dependent protein catabolic process	4.11895e-14
AC074289.1	GO:0070498	interleukin-1-mediated signaling pathway	6.40394e-14
AC074289.1	GO:0006470	protein dephosphorylation	9.89949e-14
AC074289.1	GO:0090263	positive regulation of canonical Wnt signaling pathway	3.06249e-13
AC074289.1	GO:0090090	negative regulation of canonical Wnt signaling pathway	3.80671e-13
AC074289.1	GO:0017183	peptidyl-diphthamide biosynthetic process from peptidyl-histidine	4.66004e-13
AC074289.1	GO:0016226	iron-sulfur cluster assembly	8.27157e-13
AC074289.1	GO:0045444	fat cell differentiation	2.70133e-12
AC074289.1	GO:0033209	tumor necrosis factor-mediated signaling pathway	6.11126e-12
AC074289.1	GO:0043488	regulation of mRNA stability	1.06968e-11
AC074289.1	GO:0050852	T cell receptor signaling pathway	4.23442e-11
AC074289.1	GO:0006633	fatty acid biosynthetic process	5.55716e-11
AC074289.1	GO:0006487	protein N-linked glycosylation	1.7853e-10
AC074289.1	GO:0000209	protein polyubiquitination	5.05492e-09
AC074289.1	GO:0006355	regulation of transcription, DNA-templated	6.47221e-09
AC074289.1	GO:0006629	lipid metabolic process	1.01511e-08
AC074289.1	GO:0009611	response to wounding	1.14525e-08
AC074289.1	GO:0006383	transcription from RNA polymerase III promoter	1.454e-08
AC074289.1	GO:0051016	barbed-end actin filament capping	1.7977e-08
AC074289.1	GO:0016579	protein deubiquitination	3.04206e-08
AC074289.1	GO:0007269	neurotransmitter secretion	1.40122e-07
AC074289.1	GO:0006508	proteolysis	2.22802e-07
AC074289.1	GO:0035335	peptidyl-tyrosine dephosphorylation	2.26618e-07
AC074289.1	GO:0043687	post-translational protein modification	3.32667e-07
AC074289.1	GO:0060337	type I interferon signaling pathway	1.2105e-06
AC074289.1	GO:0032259	methylation	2.09008e-06
AC074289.1	GO:0007268	synaptic transmission	5.46214e-06
AC074289.1	GO:0000165	MAPK cascade	1.08801e-05
AC074289.1	GO:0009653	anatomical structure morphogenesis	5.12507e-05
AC074289.1	GO:0051017	actin filament bundle assembly	6.02744e-05
AC074289.1	GO:0016032	viral process	6.10032e-05
AC074289.1	GO:0007265	Ras protein signal transduction	9.28036e-05
AC074289.1	GO:0006631	fatty acid metabolic process	0.000113839
AC074289.1	GO:0010468	regulation of gene expression	0.000269024
AC074289.1	GO:0006644	phospholipid metabolic process	0.00106571
AC074289.1	GO:0043666	regulation of phosphoprotein phosphatase activity	0.00353692
AC074289.1	GO:0016311	dephosphorylation	0.00815427
AC074366.3	GO:1900383	regulation of synaptic plasticity by receptor localization to synapse	5.64774e-68
AC074366.3	GO:2001020	regulation of response to DNA damage stimulus	3.38489e-23
AC074366.3	GO:0015718	monocarboxylic acid transport	2.58397e-22
AC074366.3	GO:0006468	protein phosphorylation	1.35552e-18
AC074366.3	GO:0017121	phospholipid scrambling	1.00993e-17
AC074366.3	GO:0045859	regulation of protein kinase activity	1.43194e-16
AC074366.3	GO:0034614	cellular response to reactive oxygen species	4.96073e-16
AC074366.3	GO:0045893	positive regulation of transcription, DNA-templated	3.14368e-13
AC074366.3	GO:0019722	calcium-mediated signaling	8.76029e-13
AC074366.3	GO:0009653	anatomical structure morphogenesis	1.266e-12
AC074366.3	GO:0043066	negative regulation of apoptotic process	2.13206e-12
AC074366.3	GO:0000165	MAPK cascade	6.32267e-10
AC074366.3	GO:0001934	positive regulation of protein phosphorylation	1.5007e-09
AC074366.3	GO:0018108	peptidyl-tyrosine phosphorylation	5.66995e-09
AC074366.3	GO:0046777	protein autophosphorylation	7.90508e-09
AC074366.3	GO:0016310	phosphorylation	0.000314127
AC074366.3	GO:0007399	nervous system development	0.00252605
AC091493.2	GO:0006306	DNA methylation	1.17639e-24
AC091493.2	GO:0006011	UDP-glucose metabolic process	6.19771e-24
AC091493.2	GO:2000251	positive regulation of actin cytoskeleton reorganization	1.79639e-14
AC091493.2	GO:0007340	acrosome reaction	1.31064e-13
AC091493.2	GO:0008543	fibroblast growth factor receptor signaling pathway	7.04152e-10
AC091493.2	GO:0090090	negative regulation of canonical Wnt signaling pathway	2.70664e-09
AC091493.2	GO:0032880	regulation of protein localization	3.1739e-09
AC091493.2	GO:1901216	positive regulation of neuron death	9.56159e-09
AC091493.2	GO:0006909	phagocytosis	8.37099e-07
AC091493.2	GO:0045766	positive regulation of angiogenesis	1.47546e-05
AC091493.2	GO:0032259	methylation	2.36266e-05
AC091493.2	GO:0006470	protein dephosphorylation	4.86541e-05
AC091493.2	GO:0016477	cell migration	4.9324e-05
AC091493.2	GO:0008284	positive regulation of cell proliferation	0.000226767
AC091493.2	GO:0042127	regulation of cell proliferation	0.000370885
AC091493.2	GO:0000398	mRNA splicing, via spliceosome	0.000385227
AC091493.2	GO:0006355	regulation of transcription, DNA-templated	0.00374843
AC093159.1	GO:0001829	trophectodermal cell differentiation	2.85606e-31
AC093159.1	GO:0034316	negative regulation of Arp2/3 complex-mediated actin nucleation	8.41654e-27
AC093159.1	GO:0051131	chaperone-mediated protein complex assembly	3.83222e-23
AC093159.1	GO:0045596	negative regulation of cell differentiation	9.12375e-21
AC093159.1	GO:2000249	regulation of actin cytoskeleton reorganization	5.98288e-19
AC093159.1	GO:0006357	regulation of transcription from RNA polymerase II promoter	1.5528e-08
AC093159.1	GO:0030154	cell differentiation	2.65583e-08
AC093159.1	GO:0007275	multicellular organismal development	3.81962e-05
AC093159.1	GO:0007165	signal transduction	3.89041e-05
AC093159.1	GO:0007155	cell adhesion	0.000603466
AC093818.1	GO:0035019	somatic stem cell maintenance	3.48684e-68
AC093818.1	GO:0048935	peripheral nervous system neuron development	2.99689e-38
AC093818.1	GO:1900535	palmitic acid biosynthetic process	9.91378e-35
AC093818.1	GO:0046314	phosphocreatine biosynthetic process	4.21223e-34
AC093818.1	GO:0006355	regulation of transcription, DNA-templated	1.32076e-30
AC093818.1	GO:0006366	transcription from RNA polymerase II promoter	1.61332e-29
AC093818.1	GO:0001714	endodermal cell fate specification	1.01171e-27
AC093818.1	GO:0006478	peptidyl-tyrosine sulfation	5.96962e-26
AC093818.1	GO:0009786	regulation of asymmetric cell division	7.26788e-26
AC093818.1	GO:0052548	regulation of endopeptidase activity	6.73266e-25
AC093818.1	GO:0042789	mRNA transcription from RNA polymerase II promoter	6.28409e-24
AC093818.1	GO:0051603	proteolysis involved in cellular protein catabolic process	7.51363e-22
AC093818.1	GO:0060965	negative regulation of gene silencing by miRNA	1.64747e-21
AC093818.1	GO:0019885	antigen processing and presentation of endogenous peptide antigen via MHC class I	3.03843e-21
AC093818.1	GO:0030217	T cell differentiation	8.34459e-21
AC093818.1	GO:1902476	chloride transmembrane transport	2.41781e-19
AC093818.1	GO:0002479	antigen processing and presentation of exogenous peptide antigen via MHC class I, TAP-dependent	1.11821e-18
AC093818.1	GO:0010499	proteasomal ubiquitin-independent protein catabolic process	1.6543e-17
AC093818.1	GO:0036091	positive regulation of transcription from RNA polymerase II promoter in response to oxidative stress	3.46111e-17
AC093818.1	GO:0010498	proteasomal protein catabolic process	4.91268e-17
AC093818.1	GO:0001824	blastocyst development	5.97824e-17
AC093818.1	GO:0043161	proteasome-mediated ubiquitin-dependent protein catabolic process	6.81053e-16
AC093818.1	GO:0006637	acyl-CoA metabolic process	4.58387e-15
AC093818.1	GO:0065003	macromolecular complex assembly	1.0024e-14
AC093818.1	GO:0032418	lysosome localization	1.1993e-13
AC093818.1	GO:0006633	fatty acid biosynthetic process	1.41212e-13
AC093818.1	GO:0006521	regulation of cellular amino acid metabolic process	1.59251e-13
AC093818.1	GO:0045444	fat cell differentiation	2.47399e-12
AC093818.1	GO:0010972	negative regulation of G2/M transition of mitotic cell cycle	2.7846e-12
AC093818.1	GO:0009611	response to wounding	5.14684e-12
AC093818.1	GO:0035723	interleukin-15-mediated signaling pathway	1.00803e-11
AC093818.1	GO:0010468	regulation of gene expression	1.02576e-11
AC093818.1	GO:0002223	stimulatory C-type lectin receptor signaling pathway	2.21415e-11
AC093818.1	GO:0038061	NIK/NF-kappaB signaling	2.5079e-11
AC093818.1	GO:0045582	positive regulation of T cell differentiation	4.56005e-11
AC093818.1	GO:0030154	cell differentiation	5.88578e-11
AC093818.1	GO:0033673	negative regulation of kinase activity	6.88292e-11
AC093818.1	GO:0061418	regulation of transcription from RNA polymerase II promoter in response to hypoxia	1.00029e-10
AC093818.1	GO:1902036	regulation of hematopoietic stem cell differentiation	1.33486e-10
AC093818.1	GO:0006364	rRNA processing	1.92089e-10
AC093818.1	GO:0051016	barbed-end actin filament capping	3.38999e-10
AC093818.1	GO:0060071	Wnt signaling pathway, planar cell polarity pathway	5.16722e-10
AC093818.1	GO:1901990	regulation of mitotic cell cycle phase transition	5.50917e-10
AC093818.1	GO:0038095	Fc-epsilon receptor signaling pathway	2.26691e-09
AC093818.1	GO:0031145	anaphase-promoting complex-dependent proteasomal ubiquitin-dependent protein catabolic process	5.96441e-09
AC093818.1	GO:0045944	positive regulation of transcription from RNA polymerase II promoter	8.57284e-09
AC093818.1	GO:0006468	protein phosphorylation	9.68361e-09
AC093818.1	GO:0060337	type I interferon signaling pathway	1.10779e-08
AC093818.1	GO:0090263	positive regulation of canonical Wnt signaling pathway	2.09554e-08
AC093818.1	GO:0031146	SCF-dependent proteasomal ubiquitin-dependent protein catabolic process	2.41594e-08
AC093818.1	GO:0070498	interleukin-1-mediated signaling pathway	3.19648e-08
AC093818.1	GO:0006699	bile acid biosynthetic process	9.22238e-08
AC093818.1	GO:0009653	anatomical structure morphogenesis	9.83906e-08
AC093818.1	GO:0006631	fatty acid metabolic process	1.20601e-07
AC093818.1	GO:0016310	phosphorylation	1.70028e-07
AC093818.1	GO:0034220	ion transmembrane transport	2.09867e-07
AC093818.1	GO:0006629	lipid metabolic process	4.63401e-07
AC093818.1	GO:0007264	small GTPase mediated signal transduction	5.30534e-07
AC093818.1	GO:0034260	negative regulation of GTPase activity	5.71876e-07
AC093818.1	GO:0033209	tumor necrosis factor-mediated signaling pathway	5.75889e-07
AC093818.1	GO:0090090	negative regulation of canonical Wnt signaling pathway	7.23057e-07
AC093818.1	GO:0043488	regulation of mRNA stability	8.21223e-07
AC093818.1	GO:0006357	regulation of transcription from RNA polymerase II promoter	1.05632e-06
AC093818.1	GO:0035335	peptidyl-tyrosine dephosphorylation	1.19556e-06
AC093818.1	GO:0050729	positive regulation of inflammatory response	3.46679e-06
AC093818.1	GO:0050852	T cell receptor signaling pathway	3.81308e-06
AC093818.1	GO:0006821	chloride transport	5.60215e-06
AC093818.1	GO:0006470	protein dephosphorylation	7.04869e-06
AC093818.1	GO:0018108	peptidyl-tyrosine phosphorylation	8.49475e-06
AC093818.1	GO:0043124	negative regulation of I-kappaB kinase/NF-kappaB signaling	9.77557e-06
AC093818.1	GO:0051017	actin filament bundle assembly	1.05265e-05
AC093818.1	GO:0001649	osteoblast differentiation	1.16152e-05
AC093818.1	GO:0016032	viral process	1.52058e-05
AC093818.1	GO:0000413	protein peptidyl-prolyl isomerization	6.8047e-05
AC093818.1	GO:0007417	central nervous system development	8.03128e-05
AC093818.1	GO:0043687	post-translational protein modification	0.000138369
AC093818.1	GO:0007266	Rho protein signal transduction	0.000368191
AC093818.1	GO:0032259	methylation	0.000415843
AC093818.1	GO:0051056	regulation of small GTPase mediated signal transduction	0.00191747
AC093818.1	GO:0000209	protein polyubiquitination	0.00229535
AC093818.1	GO:0006919	activation of cysteine-type endopeptidase activity involved in apoptotic process	0.00295506
AC093818.1	GO:0000165	MAPK cascade	0.00327413
AC100830.3	GO:0043488	regulation of mRNA stability	6.10681e-41
AC100830.3	GO:0006974	cellular response to DNA damage stimulus	2.04032e-18
AC100830.3	GO:0043161	proteasome-mediated ubiquitin-dependent protein catabolic process	7.61969e-13
AC100830.3	GO:0016567	protein ubiquitination	1.83944e-11
AC100830.3	GO:0006511	ubiquitin-dependent protein catabolic process	2.97857e-10
AC104653.1	GO:0000379	tRNA-type intron splice site recognition and cleavage	9.82258e-152
AC104653.1	GO:0006388	tRNA splicing, via endonucleolytic cleavage and ligation	2.939e-107
AC104653.1	GO:0017157	regulation of exocytosis	1.02946e-67
AC104653.1	GO:0006886	intracellular protein transport	6.11808e-61
AC104653.1	GO:0006096	glycolysis	7.83835e-58
AC104653.1	GO:0090501	RNA phosphodiester bond hydrolysis	2.05547e-53
AC104653.1	GO:0090502	RNA phosphodiester bond hydrolysis, endonucleolytic	9.57021e-49
AC104653.1	GO:0006888	ER to Golgi vesicle-mediated transport	8.85413e-48
AC104653.1	GO:0032385	positive regulation of intracellular cholesterol transport	4.36957e-38
AC104653.1	GO:0009298	GDP-mannose biosynthetic process	2.50272e-36
AC104653.1	GO:0006094	gluconeogenesis	6.96913e-35
AC104653.1	GO:0090305	nucleic acid phosphodiester bond hydrolysis	8.4465e-34
AC104653.1	GO:0090110	cargo loading into COPII-coated vesicle	6.25555e-33
AC104653.1	GO:0008033	tRNA processing	4.8131e-31
AC104653.1	GO:0048706	embryonic skeletal system development	6.29197e-31
AC104653.1	GO:2000765	regulation of cytoplasmic translation	8.84812e-27
AC104653.1	GO:0010609	mRNA localization resulting in posttranscriptional regulation of gene expression	6.6011e-26
AC104653.1	GO:0035581	sequestering of extracellular ligand from receptor	4.05641e-21
AC104653.1	GO:0032613	interleukin-10 production	3.97267e-18
AC104653.1	GO:0006188	IMP biosynthetic process	1.69906e-16
AC104653.1	GO:0043382	positive regulation of memory T cell differentiation	1.34727e-15
AC104653.1	GO:0048384	retinoic acid receptor signaling pathway	2.45288e-15
AC104653.1	GO:0021954	central nervous system neuron development	5.10426e-15
AC104653.1	GO:0090114	COPII-coated vesicle budding	8.10026e-15
AC104653.1	GO:0032264	IMP salvage	1.9742e-14
AC104653.1	GO:0046514	ceramide catabolic process	2.29857e-14
AC104653.1	GO:0071636	positive regulation of transforming growth factor beta production	4.82436e-14
AC104653.1	GO:0002456	T cell mediated immunity	6.49521e-13
AC104653.1	GO:0045839	negative regulation of mitosis	6.49521e-13
AC104653.1	GO:0046512	sphingosine biosynthetic process	6.68628e-13
AC104653.1	GO:1902166	negative regulation of intrinsic apoptotic signaling pathway in response to DNA damage by p53 class mediator	6.68628e-13
AC104653.1	GO:0030388	fructose 1,6-bisphosphate metabolic process	1.21901e-12
AC104653.1	GO:0071985	multivesicular body sorting pathway	2.91814e-12
AC104653.1	GO:0006397	mRNA processing	3.82742e-12
AC104653.1	GO:0098586	cellular response to virus	1.71556e-11
AC104653.1	GO:0032733	positive regulation of interleukin-10 production	6.25146e-11
AC104653.1	GO:0019886	antigen processing and presentation of exogenous peptide antigen via MHC class II	1.2967e-10
AC104653.1	GO:0008593	regulation of Notch signaling pathway	1.62768e-10
AC104653.1	GO:0045591	positive regulation of regulatory T cell differentiation	2.7671e-10
AC104653.1	GO:0007029	endoplasmic reticulum organization	5.99469e-10
AC104653.1	GO:0006887	exocytosis	2.70041e-09
AC104653.1	GO:1902600	hydrogen ion transmembrane transport	5.19404e-09
AC104653.1	GO:0051225	spindle assembly	4.46019e-08
AC104653.1	GO:0051592	response to calcium ion	4.66241e-08
AC104653.1	GO:0015031	protein transport	6.7835e-08
AC104653.1	GO:0007059	chromosome segregation	1.87462e-07
AC104653.1	GO:0030032	lamellipodium assembly	3.82973e-07
AC104653.1	GO:0006625	protein targeting to peroxisome	8.51188e-07
AC104653.1	GO:0005975	carbohydrate metabolic process	1.12882e-06
AC104653.1	GO:0030449	regulation of complement activation	1.22081e-06
AC104653.1	GO:0048208	COPII vesicle coating	3.39583e-06
AC104653.1	GO:0042102	positive regulation of T cell proliferation	1.4175e-05
AC104653.1	GO:0007338	single fertilization	3.5102e-05
AC104653.1	GO:0016192	vesicle-mediated transport	4.10605e-05
AC104653.1	GO:0002474	antigen processing and presentation of peptide antigen via MHC class I	4.55636e-05
AC104653.1	GO:0006958	complement activation, classical pathway	4.58064e-05
AC104653.1	GO:0006355	regulation of transcription, DNA-templated	0.000110811
AC104653.1	GO:0006914	autophagy	0.000659541
AC104653.1	GO:0046718	viral entry into host cell	0.000696988
AC104653.1	GO:0006631	fatty acid metabolic process	0.00429018
AC104653.1	GO:0006869	lipid transport	0.00456549
AC104653.1	GO:0018105	peptidyl-serine phosphorylation	0.00593171
AC104653.1	GO:0000226	microtubule cytoskeleton organization	0.00717848
AC104653.1	GO:0009887	organ morphogenesis	0.00789489
AC116614.1	GO:0051603	proteolysis involved in cellular protein catabolic process	1.29427e-75
AC116614.1	GO:0043161	proteasome-mediated ubiquitin-dependent protein catabolic process	8.68526e-42
AC116614.1	GO:0010499	proteasomal ubiquitin-independent protein catabolic process	3.98222e-32
AC116614.1	GO:0010498	proteasomal protein catabolic process	1.76679e-26
AC116614.1	GO:0006521	regulation of cellular amino acid metabolic process	1.29871e-25
AC116614.1	GO:0052548	regulation of endopeptidase activity	9.53822e-25
AC116614.1	GO:0010972	negative regulation of G2/M transition of mitotic cell cycle	1.31674e-23
AC116614.1	GO:0002376	immune system process	5.80518e-23
AC116614.1	GO:0038061	NIK/NF-kappaB signaling	4.54834e-22
AC116614.1	GO:0007131	reciprocal meiotic recombination	5.24772e-22
AC116614.1	GO:0006011	UDP-glucose metabolic process	2.3364e-21
AC116614.1	GO:0061418	regulation of transcription from RNA polymerase II promoter in response to hypoxia	4.22741e-21
AC116614.1	GO:0031146	SCF-dependent proteasomal ubiquitin-dependent protein catabolic process	4.42185e-21
AC116614.1	GO:1902036	regulation of hematopoietic stem cell differentiation	6.73092e-21
AC116614.1	GO:0006306	DNA methylation	1.29627e-20
AC116614.1	GO:0070098	chemokine-mediated signaling pathway	5.97224e-20
AC116614.1	GO:0060071	Wnt signaling pathway, planar cell polarity pathway	5.97224e-20
AC116614.1	GO:1901990	regulation of mitotic cell cycle phase transition	6.62289e-20
AC116614.1	GO:0033209	tumor necrosis factor-mediated signaling pathway	1.03037e-19
AC116614.1	GO:0006508	proteolysis	2.74565e-19
AC116614.1	GO:0002479	antigen processing and presentation of exogenous peptide antigen via MHC class I, TAP-dependent	2.01844e-18
AC116614.1	GO:0031145	anaphase-promoting complex-dependent proteasomal ubiquitin-dependent protein catabolic process	3.1118e-18
AC116614.1	GO:0036091	positive regulation of transcription from RNA polymerase II promoter in response to oxidative stress	4.16697e-17
AC116614.1	GO:0070498	interleukin-1-mediated signaling pathway	4.73746e-17
AC116614.1	GO:0002223	stimulatory C-type lectin receptor signaling pathway	5.10547e-17
AC116614.1	GO:0035773	insulin secretion involved in cellular response to glucose stimulus	8.18984e-17
AC116614.1	GO:0006911	phagocytosis, engulfment	2.06193e-16
AC116614.1	GO:0090090	negative regulation of canonical Wnt signaling pathway	5.83914e-16
AC116614.1	GO:0038095	Fc-epsilon receptor signaling pathway	1.0036e-15
AC116614.1	GO:1901214	regulation of neuron death	1.38801e-15
AC116614.1	GO:0043488	regulation of mRNA stability	9.49433e-15
AC116614.1	GO:0050808	synapse organization	2.10602e-14
AC116614.1	GO:0090263	positive regulation of canonical Wnt signaling pathway	2.32796e-14
AC116614.1	GO:0016579	protein deubiquitination	3.17502e-12
AC116614.1	GO:0045444	fat cell differentiation	3.52367e-12
AC116614.1	GO:0071625	vocalization behavior	1.79042e-11
AC116614.1	GO:0007340	acrosome reaction	2.84051e-11
AC116614.1	GO:0000165	MAPK cascade	7.27407e-11
AC116614.1	GO:0097105	presynaptic membrane assembly	1.00458e-10
AC116614.1	GO:0050852	T cell receptor signaling pathway	4.68293e-10
AC116614.1	GO:0001938	positive regulation of endothelial cell proliferation	6.21416e-10
AC116614.1	GO:0000209	protein polyubiquitination	9.00291e-10
AC116614.1	GO:0007158	neuron cell-cell adhesion	1.12756e-09
AC116614.1	GO:0006935	chemotaxis	1.53446e-09
AC116614.1	GO:0016032	viral process	4.81621e-09
AC116614.1	GO:0007018	microtubule-based movement	5.14724e-09
AC116614.1	GO:0006383	transcription from RNA polymerase III promoter	7.41784e-09
AC116614.1	GO:0043687	post-translational protein modification	1.05297e-08
AC116614.1	GO:0060337	type I interferon signaling pathway	1.50057e-08
AC116614.1	GO:0007265	Ras protein signal transduction	2.57337e-08
AC116614.1	GO:0032880	regulation of protein localization	3.51743e-08
AC116614.1	GO:0060326	cell chemotaxis	2.09188e-07
AC116614.1	GO:0008543	fibroblast growth factor receptor signaling pathway	1.25889e-06
AC116614.1	GO:0006909	phagocytosis	1.41326e-06
AC116614.1	GO:1901216	positive regulation of neuron death	1.69258e-06
AC116614.1	GO:0050804	regulation of synaptic transmission	5.75887e-06
AC116614.1	GO:0045766	positive regulation of angiogenesis	7.32655e-05
AC116614.1	GO:0043666	regulation of phosphoprotein phosphatase activity	0.00021837
AC116614.1	GO:0042391	regulation of membrane potential	0.000669944
AC116614.1	GO:0007264	small GTPase mediated signal transduction	0.000865685
AC116614.1	GO:0009615	response to virus	0.000992432
AC116614.1	GO:0055085	transmembrane transport	0.00523603
AC116614.1	GO:0006874	cellular calcium ion homeostasis	0.00580348
AC116614.1	GO:0006897	endocytosis	0.00849743
AC140542.2	GO:0042269	regulation of natural killer cell mediated cytotoxicity	1.10409e-56
AC140542.2	GO:0090481	pyrimidine nucleotide-sugar transmembrane transport	1.46535e-43
AC140542.2	GO:0030101	natural killer cell activation	3.26806e-35
AC140542.2	GO:0006968	cellular defense response	7.96715e-31
AC140542.2	GO:0017121	phospholipid scrambling	1.82977e-22
AC140542.2	GO:0019370	leukotriene biosynthetic process	1.11726e-21
AC140542.2	GO:0050776	regulation of immune response	1.48544e-19
AC140542.2	GO:0097193	intrinsic apoptotic signaling pathway	5.43715e-14
AC140542.2	GO:0043406	positive regulation of MAP kinase activity	1.36589e-10
AC140542.2	GO:0007165	signal transduction	1.93771e-08
AC140542.2	GO:0007169	transmembrane receptor protein tyrosine kinase signaling pathway	2.64413e-07
AC140542.2	GO:0016310	phosphorylation	0.00194761
AC144450.2	GO:0006423	cysteinyl-tRNA aminoacylation	2.41412e-39
AC144450.2	GO:0006094	gluconeogenesis	6.1289e-34
AC144450.2	GO:0006564	L-serine biosynthetic process	5.13118e-31
AC144450.2	GO:0032792	negative regulation of CREB transcription factor activity	3.71169e-29
AC144450.2	GO:0051603	proteolysis involved in cellular protein catabolic process	7.61508e-29
AC144450.2	GO:0070059	intrinsic apoptotic signaling pathway in response to endoplasmic reticulum stress	7.95821e-29
AC144450.2	GO:0006865	amino acid transport	1.81574e-28
AC144450.2	GO:0006418	tRNA aminoacylation for protein translation	2.65388e-28
AC144450.2	GO:0006435	threonyl-tRNA aminoacylation	7.08978e-25
AC144450.2	GO:0006561	proline biosynthetic process	1.91332e-23
AC144450.2	GO:0043433	negative regulation of sequence-specific DNA binding transcription factor activity	1.41426e-16
AC144450.2	GO:0051881	regulation of mitochondrial membrane potential	6.66489e-15
AC144450.2	GO:0006911	phagocytosis, engulfment	6.66489e-15
AC144450.2	GO:0008652	cellular amino acid biosynthetic process	2.63899e-14
AC144450.2	GO:2001244	positive regulation of intrinsic apoptotic signaling pathway	4.8978e-14
AC144450.2	GO:2000377	regulation of reactive oxygen species metabolic process	6.15036e-14
AC144450.2	GO:0006388	tRNA splicing, via endonucleolytic cleavage and ligation	1.00746e-13
AC144450.2	GO:0055129	L-proline biosynthetic process	3.52284e-13
AC144450.2	GO:0051091	positive regulation of sequence-specific DNA binding transcription factor activity	2.83183e-12
AC144450.2	GO:0030316	osteoclast differentiation	3.63914e-12
AC144450.2	GO:0042273	ribosomal large subunit biogenesis	2.12565e-11
AC144450.2	GO:0043161	proteasome-mediated ubiquitin-dependent protein catabolic process	2.52182e-10
AC144450.2	GO:0090501	RNA phosphodiester bond hydrolysis	6.10698e-10
AC144450.2	GO:0090090	negative regulation of canonical Wnt signaling pathway	7.20384e-10
AC144450.2	GO:0045454	cell redox homeostasis	9.03184e-10
AC144450.2	GO:0043525	positive regulation of neuron apoptotic process	2.10455e-09
AC144450.2	GO:0033209	tumor necrosis factor-mediated signaling pathway	4.97212e-09
AC144450.2	GO:0042594	response to starvation	7.78022e-09
AC144450.2	GO:0010498	proteasomal protein catabolic process	1.05566e-08
AC144450.2	GO:0034599	cellular response to oxidative stress	1.57047e-08
AC144450.2	GO:0090502	RNA phosphodiester bond hydrolysis, endonucleolytic	1.79568e-08
AC144450.2	GO:0050870	positive regulation of T cell activation	4.70634e-08
AC144450.2	GO:0001837	epithelial to mesenchymal transition	6.43664e-08
AC144450.2	GO:0006383	transcription from RNA polymerase III promoter	7.07781e-08
AC144450.2	GO:0007018	microtubule-based movement	2.42276e-07
AC144450.2	GO:0008543	fibroblast growth factor receptor signaling pathway	7.02486e-07
AC144450.2	GO:0006915	apoptotic process	8.06885e-07
AC144450.2	GO:1901990	regulation of mitotic cell cycle phase transition	1.51794e-06
AC144450.2	GO:0002376	immune system process	1.77112e-06
AC144450.2	GO:0006986	response to unfolded protein	1.83082e-06
AC144450.2	GO:0090263	positive regulation of canonical Wnt signaling pathway	5.09308e-06
AC144450.2	GO:0031145	anaphase-promoting complex-dependent proteasomal ubiquitin-dependent protein catabolic process	1.06876e-05
AC144450.2	GO:0001938	positive regulation of endothelial cell proliferation	1.12977e-05
AC144450.2	GO:0006486	protein glycosylation	1.45862e-05
AC144450.2	GO:0045766	positive regulation of angiogenesis	2.51649e-05
AC144450.2	GO:0032869	cellular response to insulin stimulus	0.00011693
AC144450.2	GO:0090305	nucleic acid phosphodiester bond hydrolysis	0.000247231
AC144450.2	GO:0034976	response to endoplasmic reticulum stress	0.000282967
AC144450.2	GO:0010506	regulation of autophagy	0.000366086
AC144450.2	GO:0006909	phagocytosis	0.000782616
AC144450.2	GO:0006935	chemotaxis	0.00475804
AC144450.2	GO:0045944	positive regulation of transcription from RNA polymerase II promoter	0.00744646
AC147651.4	GO:0032481	positive regulation of type I interferon production	7.25954e-57
AC147651.4	GO:0002218	activation of innate immune response	5.69803e-42
AC147651.4	GO:0006935	chemotaxis	2.57829e-40
AC147651.4	GO:0001829	trophectodermal cell differentiation	2.94459e-32
AC147651.4	GO:0051131	chaperone-mediated protein complex assembly	3.98498e-24
AC147651.4	GO:0045596	negative regulation of cell differentiation	9.5476e-22
AC147651.4	GO:0045087	innate immune response	3.25128e-17
AC147651.4	GO:0007155	cell adhesion	1.73371e-13
AC147651.4	GO:0006357	regulation of transcription from RNA polymerase II promoter	2.59854e-08
AC147651.4	GO:0016032	viral process	8.42348e-07
AC147651.4	GO:0030154	cell differentiation	9.8841e-07
AC147651.4	GO:0007186	G-protein coupled receptor signaling pathway	2.18013e-06
AC147651.4	GO:0007275	multicellular organismal development	5.93156e-06
AP000355.2	GO:0042572	retinol metabolic process	5.82592e-22
AP000355.2	GO:0048010	vascular endothelial growth factor receptor signaling pathway	3.50492e-20
AP000355.2	GO:0006631	fatty acid metabolic process	6.08282e-15
AP000355.2	GO:0001525	angiogenesis	7.56822e-13
AP000355.2	GO:0055114	oxidation-reduction process	3.21895e-11
AP000355.2	GO:0030154	cell differentiation	4.45599e-09
AP000355.2	GO:0016310	phosphorylation	0.00013878
AP000355.2	GO:0007186	G-protein coupled receptor signaling pathway	0.000761609
AP000432.2	GO:0006011	UDP-glucose metabolic process	6.72162e-27
AP000432.2	GO:0007340	acrosome reaction	2.60221e-16
AP000432.2	GO:0008543	fibroblast growth factor receptor signaling pathway	7.51901e-14
AP000432.2	GO:0032880	regulation of protein localization	1.53235e-13
AP000432.2	GO:0000398	mRNA splicing, via spliceosome	1.26715e-07
AP000432.2	GO:0016579	protein deubiquitination	0.0044055
AP000432.2	GO:0006811	ion transport	0.00453345
AP000438.2	GO:0051170	nuclear import	1.04706e-25
AP000438.2	GO:0007269	neurotransmitter secretion	1.12759e-18
AP000438.2	GO:0006865	amino acid transport	4.42789e-15
AP000438.2	GO:0018108	peptidyl-tyrosine phosphorylation	2.14749e-14
AP000438.2	GO:0016032	viral process	1.02772e-09
AP000438.2	GO:0030154	cell differentiation	5.12504e-09
AP000438.2	GO:0055114	oxidation-reduction process	1.62306e-07
AP000438.2	GO:0006915	apoptotic process	8.88837e-07
AP000438.2	GO:0006468	protein phosphorylation	7.06533e-06
AP000438.2	GO:0043066	negative regulation of apoptotic process	3.04065e-05
AP000438.2	GO:0016310	phosphorylation	0.000557619
AP000438.2	GO:0045892	negative regulation of transcription, DNA-templated	0.00277115
AP000688.29	GO:0006412	translation	9.86281e-86
AP000688.29	GO:0046069	cGMP catabolic process	3.70838e-64
AP000688.29	GO:0017121	phospholipid scrambling	6.14432e-58
AP000688.29	GO:0042269	regulation of natural killer cell mediated cytotoxicity	5.823e-43
AP000688.29	GO:1900383	regulation of synaptic plasticity by receptor localization to synapse	2.56663e-42
AP000688.29	GO:1902042	negative regulation of extrinsic apoptotic signaling pathway via death domain receptors	1.37431e-40
AP000688.29	GO:0097242	beta-amyloid clearance	1.37234e-31
AP000688.29	GO:0006413	translational initiation	7.71606e-27
AP000688.29	GO:0090481	pyrimidine nucleotide-sugar transmembrane transport	4.92032e-24
AP000688.29	GO:0046068	cGMP metabolic process	3.06517e-22
AP000688.29	GO:0019722	calcium-mediated signaling	3.66889e-21
AP000688.29	GO:0060316	positive regulation of ryanodine-sensitive calcium-release channel activity	2.23944e-20
AP000688.29	GO:0009653	anatomical structure morphogenesis	1.39617e-19
AP000688.29	GO:0045903	positive regulation of translational fidelity	5.13825e-19
AP000688.29	GO:0014866	skeletal myofibril assembly	2.81632e-18
AP000688.29	GO:1901740	negative regulation of myoblast fusion	3.0662e-17
AP000688.29	GO:0050808	synapse organization	4.8986e-17
AP000688.29	GO:0019226	transmission of nerve impulse	2.27825e-16
AP000688.29	GO:0007422	peripheral nervous system development	2.52992e-16
AP000688.29	GO:0071420	cellular response to histamine	3.00329e-16
AP000688.29	GO:0006779	porphyrin-containing compound biosynthetic process	5.3587e-16
AP000688.29	GO:0030101	natural killer cell activation	5.39794e-16
AP000688.29	GO:0010991	negative regulation of SMAD protein complex assembly	7.03695e-16
AP000688.29	GO:2001237	negative regulation of extrinsic apoptotic signaling pathway	9.41953e-16
AP000688.29	GO:0035385	Roundabout signaling pathway	4.42049e-15
AP000688.29	GO:0007411	axon guidance	8.74385e-15
AP000688.29	GO:0007165	signal transduction	1.04547e-14
AP000688.29	GO:0016199	axon midline choice point recognition	1.81894e-14
AP000688.29	GO:0006102	isocitrate metabolic process	2.11729e-14
AP000688.29	GO:0034113	heterotypic cell-cell adhesion	2.4039e-14
AP000688.29	GO:0014842	regulation of satellite cell proliferation	5.09608e-14
AP000688.29	GO:0014732	skeletal muscle atrophy	5.09608e-14
AP000688.29	GO:0030512	negative regulation of transforming growth factor beta receptor signaling pathway	2.65023e-13
AP000688.29	GO:0042552	myelination	4.94805e-13
AP000688.29	GO:0060122	inner ear receptor stereocilium organization	7.26573e-13
AP000688.29	GO:0034381	plasma lipoprotein particle clearance	8.30321e-13
AP000688.29	GO:0071205	protein localization to juxtaparanode region of axon	8.86919e-13
AP000688.29	GO:0006446	regulation of translational initiation	1.74196e-12
AP000688.29	GO:0070884	regulation of calcineurin-NFAT signaling cascade	2.8181e-12
AP000688.29	GO:0019083	viral transcription	3.56317e-12
AP000688.29	GO:0006614	SRP-dependent cotranslational protein targeting to membrane	3.56317e-12
AP000688.29	GO:1902476	chloride transmembrane transport	4.242e-12
AP000688.29	GO:0006968	cellular defense response	6.27882e-12
AP000688.29	GO:0050776	regulation of immune response	6.80456e-12
AP000688.29	GO:0019934	cGMP-mediated signaling	9.0945e-12
AP000688.29	GO:0070508	cholesterol import	1.34204e-11
AP000688.29	GO:0010613	positive regulation of cardiac muscle hypertrophy	1.61104e-11
AP000688.29	GO:2001020	regulation of response to DNA damage stimulus	6.57334e-11
AP000688.29	GO:0014065	phosphatidylinositol 3-kinase signaling	3.40861e-10
AP000688.29	GO:0016126	sterol biosynthetic process	4.19471e-10
AP000688.29	GO:0045071	negative regulation of viral genome replication	1.79004e-09
AP000688.29	GO:0007156	homophilic cell adhesion	2.55661e-09
AP000688.29	GO:0006376	mRNA splice site selection	3.41857e-09
AP000688.29	GO:0007189	adenylate cyclase-activating G-protein coupled receptor signaling pathway	4.05463e-09
AP000688.29	GO:0010880	regulation of release of sequestered calcium ion into cytosol by sarcoplasmic reticulum	4.0581e-09
AP000688.29	GO:0043406	positive regulation of MAP kinase activity	4.08261e-09
AP000688.29	GO:0015718	monocarboxylic acid transport	4.52361e-09
AP000688.29	GO:0045859	regulation of protein kinase activity	7.7113e-09
AP000688.29	GO:0060394	negative regulation of pathway-restricted SMAD protein phosphorylation	7.92029e-09
AP000688.29	GO:0043403	skeletal muscle tissue regeneration	9.95759e-09
AP000688.29	GO:0008202	steroid metabolic process	1.10284e-08
AP000688.29	GO:0043666	regulation of phosphoprotein phosphatase activity	1.96497e-08
AP000688.29	GO:0034220	ion transmembrane transport	2.73497e-08
AP000688.29	GO:0006695	cholesterol biosynthetic process	2.76092e-08
AP000688.29	GO:0034383	low-density lipoprotein particle clearance	5.43638e-08
AP000688.29	GO:0007626	locomotory behavior	7.24432e-08
AP000688.29	GO:0008203	cholesterol metabolic process	1.02299e-07
AP000688.29	GO:0000184	nuclear-transcribed mRNA catabolic process, nonsense-mediated decay	1.04067e-07
AP000688.29	GO:0042761	very long-chain fatty acid biosynthetic process	1.26771e-07
AP000688.29	GO:0030301	cholesterol transport	1.29801e-07
AP000688.29	GO:0007369	gastrulation	2.08339e-07
AP000688.29	GO:0007214	gamma-aminobutyric acid signaling pathway	2.5699e-07
AP000688.29	GO:0034614	cellular response to reactive oxygen species	3.77383e-07
AP000688.29	GO:0010499	proteasomal ubiquitin-independent protein catabolic process	7.96452e-07
AP000688.29	GO:0048015	phosphatidylinositol-mediated signaling	8.35758e-07
AP000688.29	GO:0034446	substrate adhesion-dependent cell spreading	9.00206e-07
AP000688.29	GO:0042632	cholesterol homeostasis	1.06332e-06
AP000688.29	GO:0007275	multicellular organismal development	1.73217e-06
AP000688.29	GO:0050877	neurological system process	2.76551e-06
AP000688.29	GO:0007155	cell adhesion	3.04143e-06
AP000688.29	GO:0046854	phosphatidylinositol phosphorylation	3.30112e-06
AP000688.29	GO:0007368	determination of left/right symmetry	9.19868e-06
AP000688.29	GO:0007605	sensory perception of sound	1.0934e-05
AP000688.29	GO:0007160	cell-matrix adhesion	1.89821e-05
AP000688.29	GO:0097193	intrinsic apoptotic signaling pathway	2.11392e-05
AP000688.29	GO:0007399	nervous system development	4.78047e-05
AP000688.29	GO:0043066	negative regulation of apoptotic process	4.96223e-05
AP000688.29	GO:0007229	integrin-mediated signaling pathway	6.33103e-05
AP000688.29	GO:0007519	skeletal muscle tissue development	6.54477e-05
AP000688.29	GO:0006915	apoptotic process	0.000274235
AP000688.29	GO:0006470	protein dephosphorylation	0.000310857
AP000688.29	GO:0032515	negative regulation of phosphoprotein phosphatase activity	0.000659446
AP000688.29	GO:0007268	synaptic transmission	0.000776895
AP000688.29	GO:0043086	negative regulation of catalytic activity	0.00183232
AP000688.29	GO:0007166	cell surface receptor signaling pathway	0.00215279
AP000688.29	GO:0006508	proteolysis	0.0027248
AP000688.29	GO:0016311	dephosphorylation	0.003425
AP000688.29	GO:0030168	platelet activation	0.0034606
AP000688.29	GO:0051092	positive regulation of NF-kappaB transcription factor activity	0.0075289
AP000688.29	GO:0006898	receptor-mediated endocytosis	0.00764878
AP000688.29	GO:0042981	regulation of apoptotic process	0.00765951
AP000688.29	GO:0007186	G-protein coupled receptor signaling pathway	0.00784121
AP000688.29	GO:0045944	positive regulation of transcription from RNA polymerase II promoter	0.00865183
AP000688.29	GO:0007507	heart development	0.00996275
AP002856.5	GO:0051603	proteolysis involved in cellular protein catabolic process	9.85553e-51
AP002856.5	GO:0006094	gluconeogenesis	4.05862e-28
AP002856.5	GO:0002479	antigen processing and presentation of exogenous peptide antigen via MHC class I, TAP-dependent	5.03345e-26
AP002856.5	GO:2000766	negative regulation of cytoplasmic translation	1.80059e-25
AP002856.5	GO:0006625	protein targeting to peroxisome	4.12727e-25
AP002856.5	GO:0032957	inositol trisphosphate metabolic process	2.19782e-24
AP002856.5	GO:0010499	proteasomal ubiquitin-independent protein catabolic process	7.966e-23
AP002856.5	GO:0052548	regulation of endopeptidase activity	1.2115e-22
AP002856.5	GO:0010498	proteasomal protein catabolic process	1.46292e-22
AP002856.5	GO:0043161	proteasome-mediated ubiquitin-dependent protein catabolic process	1.83378e-20
AP002856.5	GO:0006435	threonyl-tRNA aminoacylation	5.74701e-20
AP002856.5	GO:0015833	peptide transport	6.81316e-20
AP002856.5	GO:0033209	tumor necrosis factor-mediated signaling pathway	2.74858e-19
AP002856.5	GO:0006561	proline biosynthetic process	1.49752e-18
AP002856.5	GO:0006521	regulation of cellular amino acid metabolic process	9.55371e-18
AP002856.5	GO:0006011	UDP-glucose metabolic process	7.09908e-17
AP002856.5	GO:1901990	regulation of mitotic cell cycle phase transition	4.27593e-16
AP002856.5	GO:1900365	positive regulation of mRNA polyadenylation	1.0647e-14
AP002856.5	GO:0010972	negative regulation of G2/M transition of mitotic cell cycle	1.28537e-14
AP002856.5	GO:0009116	nucleoside metabolic process	2.49475e-14
AP002856.5	GO:0031145	anaphase-promoting complex-dependent proteasomal ubiquitin-dependent protein catabolic process	3.64699e-14
AP002856.5	GO:0070098	chemokine-mediated signaling pathway	4.13116e-14
AP002856.5	GO:0006306	DNA methylation	1.55472e-13
AP002856.5	GO:0007131	reciprocal meiotic recombination	1.85761e-13
AP002856.5	GO:0070814	hydrogen sulfide biosynthetic process	3.18107e-13
AP002856.5	GO:0038061	NIK/NF-kappaB signaling	3.58377e-13
AP002856.5	GO:0036091	positive regulation of transcription from RNA polymerase II promoter in response to oxidative stress	4.90558e-13
AP002856.5	GO:0050994	regulation of lipid catabolic process	1.17462e-12
AP002856.5	GO:0061418	regulation of transcription from RNA polymerase II promoter in response to hypoxia	2.85422e-12
AP002856.5	GO:1902036	regulation of hematopoietic stem cell differentiation	4.39108e-12
AP002856.5	GO:0035773	insulin secretion involved in cellular response to glucose stimulus	5.27081e-12
AP002856.5	GO:0007269	neurotransmitter secretion	6.0022e-12
AP002856.5	GO:0031146	SCF-dependent proteasomal ubiquitin-dependent protein catabolic process	2.84649e-11
AP002856.5	GO:0060071	Wnt signaling pathway, planar cell polarity pathway	3.28097e-11
AP002856.5	GO:0006563	L-serine metabolic process	3.63893e-11
AP002856.5	GO:0045444	fat cell differentiation	8.05159e-11
AP002856.5	GO:0006564	L-serine biosynthetic process	8.98525e-11
AP002856.5	GO:0038095	Fc-epsilon receptor signaling pathway	1.64924e-10
AP002856.5	GO:1901214	regulation of neuron death	1.8878e-10
AP002856.5	GO:0002376	immune system process	2.34626e-10
AP002856.5	GO:0051881	regulation of mitochondrial membrane potential	3.23494e-10
AP002856.5	GO:0006911	phagocytosis, engulfment	3.23494e-10
AP002856.5	GO:0002223	stimulatory C-type lectin receptor signaling pathway	3.43116e-10
AP002856.5	GO:0055129	L-proline biosynthetic process	4.42315e-10
AP002856.5	GO:2000377	regulation of reactive oxygen species metabolic process	4.88005e-10
AP002856.5	GO:0050808	synapse organization	6.26429e-10
AP002856.5	GO:0000209	protein polyubiquitination	8.48746e-10
AP002856.5	GO:0043122	regulation of I-kappaB kinase/NF-kappaB signaling	9.48065e-10
AP002856.5	GO:0090090	negative regulation of canonical Wnt signaling pathway	1.93563e-09
AP002856.5	GO:0008652	cellular amino acid biosynthetic process	2.0861e-09
AP002856.5	GO:0090263	positive regulation of canonical Wnt signaling pathway	4.52985e-09
AP002856.5	GO:0006388	tRNA splicing, via endonucleolytic cleavage and ligation	7.36911e-09
AP002856.5	GO:0070498	interleukin-1-mediated signaling pathway	1.35202e-08
AP002856.5	GO:0006418	tRNA aminoacylation for protein translation	1.79531e-08
AP002856.5	GO:0032869	cellular response to insulin stimulus	1.79531e-08
AP002856.5	GO:0030316	osteoclast differentiation	1.2503e-07
AP002856.5	GO:0042273	ribosomal large subunit biogenesis	1.34681e-07
AP002856.5	GO:0071625	vocalization behavior	1.63309e-07
AP002856.5	GO:0071549	cellular response to dexamethasone stimulus	2.54716e-07
AP002856.5	GO:0071356	cellular response to tumor necrosis factor	2.87812e-07
AP002856.5	GO:0006637	acyl-CoA metabolic process	8.08963e-07
AP002856.5	GO:0097105	presynaptic membrane assembly	8.55966e-07
AP002856.5	GO:0006417	regulation of translation	1.13484e-06
AP002856.5	GO:0043488	regulation of mRNA stability	1.34372e-06
AP002856.5	GO:0007265	Ras protein signal transduction	1.36166e-06
AP002856.5	GO:0050852	T cell receptor signaling pathway	2.03433e-06
AP002856.5	GO:0006468	protein phosphorylation	2.95614e-06
AP002856.5	GO:0006935	chemotaxis	3.04344e-06
AP002856.5	GO:0071345	cellular response to cytokine stimulus	3.69396e-06
AP002856.5	GO:0006865	amino acid transport	5.10939e-06
AP002856.5	GO:0007158	neuron cell-cell adhesion	8.52713e-06
AP002856.5	GO:0090501	RNA phosphodiester bond hydrolysis	8.59367e-06
AP002856.5	GO:0045786	negative regulation of cell cycle	1.57298e-05
AP002856.5	GO:0071230	cellular response to amino acid stimulus	3.31103e-05
AP002856.5	GO:0050870	positive regulation of T cell activation	4.07266e-05
AP002856.5	GO:0043124	negative regulation of I-kappaB kinase/NF-kappaB signaling	4.22564e-05
AP002856.5	GO:0016032	viral process	5.70242e-05
AP002856.5	GO:0050804	regulation of synaptic transmission	6.01249e-05
AP002856.5	GO:0006383	transcription from RNA polymerase III promoter	9.8627e-05
AP002856.5	GO:0007268	synaptic transmission	0.000105306
AP002856.5	GO:0001938	positive regulation of endothelial cell proliferation	0.000136406
AP002856.5	GO:0006915	apoptotic process	0.000151501
AP002856.5	GO:0006909	phagocytosis	0.000179852
AP002856.5	GO:0090502	RNA phosphodiester bond hydrolysis, endonucleolytic	0.000179852
AP002856.5	GO:0046627	negative regulation of insulin receptor signaling pathway	0.000233038
AP002856.5	GO:0032880	regulation of protein localization	0.00040441
AP002856.5	GO:0060326	cell chemotaxis	0.00138808
AP002856.5	GO:0007264	small GTPase mediated signal transduction	0.00147099
AP002856.5	GO:0034599	cellular response to oxidative stress	0.00154907
AP002856.5	GO:0045785	positive regulation of cell adhesion	0.00172434
AP002856.5	GO:0045600	positive regulation of fat cell differentiation	0.00201371
AP002856.5	GO:0060337	type I interferon signaling pathway	0.0020332
AP002856.5	GO:0006897	endocytosis	0.0020953
AP002856.5	GO:0043687	post-translational protein modification	0.00270231
AP002856.5	GO:0016311	dephosphorylation	0.00549694
AP002856.5	GO:1901216	positive regulation of neuron death	0.00680224
AP002856.5	GO:0051209	release of sequestered calcium ion into cytosol	0.00749218
B3GALT5.AS1	GO:0006094	gluconeogenesis	1.15805e-29
B3GALT5.AS1	GO:0006564	L-serine biosynthetic process	9.79045e-29
B3GALT5.AS1	GO:0051603	proteolysis involved in cellular protein catabolic process	3.92828e-25
B3GALT5.AS1	GO:0006435	threonyl-tRNA aminoacylation	5.65615e-23
B3GALT5.AS1	GO:0006561	proline biosynthetic process	1.50918e-21
B3GALT5.AS1	GO:0006011	UDP-glucose metabolic process	5.17685e-19
B3GALT5.AS1	GO:0050870	positive regulation of T cell activation	1.78588e-13
B3GALT5.AS1	GO:0051881	regulation of mitochondrial membrane potential	4.5031e-13
B3GALT5.AS1	GO:0006911	phagocytosis, engulfment	4.5031e-13
B3GALT5.AS1	GO:2000377	regulation of reactive oxygen species metabolic process	1.94537e-12
B3GALT5.AS1	GO:0055129	L-proline biosynthetic process	5.19455e-12
B3GALT5.AS1	GO:0006388	tRNA splicing, via endonucleolytic cleavage and ligation	8.24553e-12
B3GALT5.AS1	GO:0006865	amino acid transport	8.59279e-11
B3GALT5.AS1	GO:0030316	osteoclast differentiation	2.19835e-10
B3GALT5.AS1	GO:0007186	G-protein coupled receptor signaling pathway	3.29989e-10
B3GALT5.AS1	GO:0008652	cellular amino acid biosynthetic process	5.00219e-10
B3GALT5.AS1	GO:0006418	tRNA aminoacylation for protein translation	3.30644e-09
B3GALT5.AS1	GO:0006915	apoptotic process	7.16113e-09
B3GALT5.AS1	GO:0090502	RNA phosphodiester bond hydrolysis, endonucleolytic	9.53613e-09
B3GALT5.AS1	GO:0033209	tumor necrosis factor-mediated signaling pathway	1.05086e-08
B3GALT5.AS1	GO:0090501	RNA phosphodiester bond hydrolysis	2.60662e-08
B3GALT5.AS1	GO:0006882	cellular zinc ion homeostasis	9.29453e-08
B3GALT5.AS1	GO:0010498	proteasomal protein catabolic process	2.20277e-07
B3GALT5.AS1	GO:0043433	negative regulation of sequence-specific DNA binding transcription factor activity	7.22156e-07
B3GALT5.AS1	GO:0034599	cellular response to oxidative stress	8.91917e-07
B3GALT5.AS1	GO:0006383	transcription from RNA polymerase III promoter	1.14006e-06
B3GALT5.AS1	GO:0032880	regulation of protein localization	5.06916e-06
B3GALT5.AS1	GO:0001889	liver development	2.73181e-05
B3GALT5.AS1	GO:0001938	positive regulation of endothelial cell proliferation	2.83377e-05
B3GALT5.AS1	GO:1901990	regulation of mitotic cell cycle phase transition	3.29953e-05
B3GALT5.AS1	GO:0043161	proteasome-mediated ubiquitin-dependent protein catabolic process	3.65718e-05
B3GALT5.AS1	GO:0008543	fibroblast growth factor receptor signaling pathway	3.86222e-05
B3GALT5.AS1	GO:0002376	immune system process	4.95133e-05
B3GALT5.AS1	GO:0090090	negative regulation of canonical Wnt signaling pathway	7.58199e-05
B3GALT5.AS1	GO:0043124	negative regulation of I-kappaB kinase/NF-kappaB signaling	0.000117539
B3GALT5.AS1	GO:0031145	anaphase-promoting complex-dependent proteasomal ubiquitin-dependent protein catabolic process	0.000211397
B3GALT5.AS1	GO:0016311	dephosphorylation	0.000591371
B3GALT5.AS1	GO:0045766	positive regulation of angiogenesis	0.000658681
B3GALT5.AS1	GO:0007165	signal transduction	0.00101824
B3GALT5.AS1	GO:0071356	cellular response to tumor necrosis factor	0.0015431
B3GALT5.AS1	GO:0000398	mRNA splicing, via spliceosome	0.00210736
B3GALT5.AS1	GO:0006508	proteolysis	0.00242852
B3GALT5.AS1	GO:0031146	SCF-dependent proteasomal ubiquitin-dependent protein catabolic process	0.00301239
B3GALT5.AS1	GO:0051091	positive regulation of sequence-specific DNA binding transcription factor activity	0.00426595
B3GALT5.AS1	GO:0090305	nucleic acid phosphodiester bond hydrolysis	0.00537189
B3GALT5.AS1	GO:0007601	visual perception	0.00620023
C20orf166.AS1	GO:0045944	positive regulation of transcription from RNA polymerase II promoter	1.40137e-54
C20orf166.AS1	GO:0055008	cardiac muscle tissue morphogenesis	5.74528e-34
C20orf166.AS1	GO:0035995	detection of muscle stretch	4.22791e-30
C20orf166.AS1	GO:0010628	positive regulation of gene expression	2.0335e-29
C20orf166.AS1	GO:0042310	vasoconstriction	1.41876e-27
C20orf166.AS1	GO:0030241	skeletal muscle myosin thick filament assembly	2.53631e-27
C20orf166.AS1	GO:0006939	smooth muscle contraction	1.71915e-26
C20orf166.AS1	GO:0030240	skeletal muscle thin filament assembly	1.87711e-26
C20orf166.AS1	GO:0055003	cardiac myofibril assembly	1.73844e-24
C20orf166.AS1	GO:0006936	muscle contraction	8.42565e-24
C20orf166.AS1	GO:0050714	positive regulation of protein secretion	8.85525e-24
C20orf166.AS1	GO:0048739	cardiac muscle fiber development	2.18495e-23
C20orf166.AS1	GO:0045893	positive regulation of transcription, DNA-templated	1.44575e-21
C20orf166.AS1	GO:0050873	brown fat cell differentiation	6.40834e-21
C20orf166.AS1	GO:0045214	sarcomere organization	1.30824e-20
C20orf166.AS1	GO:0007005	mitochondrion organization	3.5253e-19
C20orf166.AS1	GO:0007223	Wnt signaling pathway, calcium modulating pathway	1.3704e-18
C20orf166.AS1	GO:0007165	signal transduction	1.51095e-18
C20orf166.AS1	GO:0006468	protein phosphorylation	7.83154e-16
C20orf166.AS1	GO:0007190	activation of adenylate cyclase activity	8.89347e-16
C20orf166.AS1	GO:0007411	axon guidance	1.6637e-14
C20orf166.AS1	GO:0008283	cell proliferation	3.91306e-14
C20orf166.AS1	GO:0060048	cardiac muscle contraction	6.79745e-14
C20orf166.AS1	GO:0000902	cell morphogenesis	2.20472e-13
C20orf166.AS1	GO:0051091	positive regulation of sequence-specific DNA binding transcription factor activity	1.96429e-11
C20orf166.AS1	GO:0007186	G-protein coupled receptor signaling pathway	7.78221e-11
C20orf166.AS1	GO:0007010	cytoskeleton organization	1.39134e-10
C20orf166.AS1	GO:0016055	Wnt signaling pathway	3.11633e-10
C20orf166.AS1	GO:0007507	heart development	5.42237e-09
C20orf166.AS1	GO:0007399	nervous system development	5.2723e-05
C20orf166.AS1	GO:0045892	negative regulation of transcription, DNA-templated	0.00031087
C20orf166.AS1	GO:0007275	multicellular organismal development	0.000523575
C20orf166.AS1	GO:0030154	cell differentiation	0.00310017
C20orf166.AS1	GO:0016310	phosphorylation	0.00910701
CDKN2B.AS1	GO:0007596	blood coagulation	2.41181e-43
CDKN2B.AS1	GO:0007599	hemostasis	1.1789e-31
CDKN2B.AS1	GO:0002576	platelet degranulation	7.49861e-25
CDKN2B.AS1	GO:0010951	negative regulation of endopeptidase activity	1.32901e-22
CDKN2B.AS1	GO:0006953	acute-phase response	2.8904e-22
CDKN2B.AS1	GO:0044267	cellular protein metabolic process	5.85475e-22
CDKN2B.AS1	GO:0051258	protein polymerization	1.17028e-21
CDKN2B.AS1	GO:0010466	negative regulation of peptidase activity	1.26323e-19
CDKN2B.AS1	GO:0043687	post-translational protein modification	2.94351e-19
CDKN2B.AS1	GO:0048208	COPII vesicle coating	4.97539e-19
CDKN2B.AS1	GO:0006888	ER to Golgi vesicle-mediated transport	3.47772e-13
CDKN2B.AS1	GO:0043312	neutrophil degranulation	1.00929e-11
CH17.189H20.1	GO:0006412	translation	2.89508e-104
CH17.189H20.1	GO:0042269	regulation of natural killer cell mediated cytotoxicity	1.90247e-47
CH17.189H20.1	GO:0090481	pyrimidine nucleotide-sugar transmembrane transport	2.32813e-34
CH17.189H20.1	GO:0050776	regulation of immune response	2.9503e-26
CH17.189H20.1	GO:0030101	natural killer cell activation	4.40262e-26
CH17.189H20.1	GO:0007422	peripheral nervous system development	1.80426e-25
CH17.189H20.1	GO:0045903	positive regulation of translational fidelity	6.87486e-25
CH17.189H20.1	GO:0030512	negative regulation of transforming growth factor beta receptor signaling pathway	1.03958e-23
CH17.189H20.1	GO:0019226	transmission of nerve impulse	3.70492e-23
CH17.189H20.1	GO:0050808	synapse organization	6.09523e-23
CH17.189H20.1	GO:0042552	myelination	4.9491e-22
CH17.189H20.1	GO:0006968	cellular defense response	9.03647e-22
CH17.189H20.1	GO:0010991	negative regulation of SMAD protein complex assembly	9.94657e-22
CH17.189H20.1	GO:0006102	isocitrate metabolic process	3.11858e-20
CH17.189H20.1	GO:0071205	protein localization to juxtaparanode region of axon	1.12063e-17
CH17.189H20.1	GO:2001020	regulation of response to DNA damage stimulus	1.14178e-16
CH17.189H20.1	GO:0034113	heterotypic cell-cell adhesion	2.53722e-15
CH17.189H20.1	GO:0015718	monocarboxylic acid transport	3.38893e-15
CH17.189H20.1	GO:0060394	negative regulation of pathway-restricted SMAD protein phosphorylation	1.18821e-13
CH17.189H20.1	GO:0045582	positive regulation of T cell differentiation	3.66088e-13
CH17.189H20.1	GO:0043124	negative regulation of I-kappaB kinase/NF-kappaB signaling	3.86457e-13
CH17.189H20.1	GO:0033673	negative regulation of kinase activity	5.54817e-13
CH17.189H20.1	GO:0030217	T cell differentiation	4.09066e-12
CH17.189H20.1	GO:0019083	viral transcription	1.0534e-11
CH17.189H20.1	GO:0006614	SRP-dependent cotranslational protein targeting to membrane	1.0534e-11
CH17.189H20.1	GO:0007411	axon guidance	3.10673e-10
CH17.189H20.1	GO:0043066	negative regulation of apoptotic process	1.66746e-09
CH17.189H20.1	GO:0008202	steroid metabolic process	2.44096e-09
CH17.189H20.1	GO:0007155	cell adhesion	3.11613e-09
CH17.189H20.1	GO:0032515	negative regulation of phosphoprotein phosphatase activity	3.58214e-09
CH17.189H20.1	GO:0034260	negative regulation of GTPase activity	5.37987e-09
CH17.189H20.1	GO:0045071	negative regulation of viral genome replication	6.26627e-09
CH17.189H20.1	GO:0006695	cholesterol biosynthetic process	1.06825e-08
CH17.189H20.1	GO:0043666	regulation of phosphoprotein phosphatase activity	1.07948e-08
CH17.189H20.1	GO:0000184	nuclear-transcribed mRNA catabolic process, nonsense-mediated decay	1.37686e-08
CH17.189H20.1	GO:0045454	cell redox homeostasis	2.82884e-07
CH17.189H20.1	GO:0006413	translational initiation	8.49655e-07
CH17.189H20.1	GO:0007266	Rho protein signal transduction	4.52803e-06
CH17.189H20.1	GO:0006364	rRNA processing	3.43488e-05
CH17.189H20.1	GO:0006470	protein dephosphorylation	0.000328507
CH17.189H20.1	GO:0055114	oxidation-reduction process	0.000397249
CH17.189H20.1	GO:0007601	visual perception	0.000487273
CH17.189H20.1	GO:0051056	regulation of small GTPase mediated signal transduction	0.000740968
CH17.189H20.1	GO:0007264	small GTPase mediated signal transduction	0.00125927
CH17.189H20.1	GO:0006629	lipid metabolic process	0.00290829
CH17.189H20.1	GO:0007165	signal transduction	0.00696657
CTA.363E6.6	GO:0017121	phospholipid scrambling	2.94591e-66
CTA.363E6.6	GO:1902042	negative regulation of extrinsic apoptotic signaling pathway via death domain receptors	2.48767e-47
CTA.363E6.6	GO:0042269	regulation of natural killer cell mediated cytotoxicity	3.2625e-47
CTA.363E6.6	GO:1900383	regulation of synaptic plasticity by receptor localization to synapse	2.21861e-46
CTA.363E6.6	GO:0090481	pyrimidine nucleotide-sugar transmembrane transport	7.57234e-28
CTA.363E6.6	GO:0009653	anatomical structure morphogenesis	1.50964e-27
CTA.363E6.6	GO:0019722	calcium-mediated signaling	1.2145e-26
CTA.363E6.6	GO:0060316	positive regulation of ryanodine-sensitive calcium-release channel activity	5.85542e-23
CTA.363E6.6	GO:0014866	skeletal myofibril assembly	3.59473e-20
CTA.363E6.6	GO:0007422	peripheral nervous system development	1.05572e-19
CTA.363E6.6	GO:0030101	natural killer cell activation	1.08862e-19
CTA.363E6.6	GO:1901740	negative regulation of myoblast fusion	3.92704e-19
CTA.363E6.6	GO:2001237	negative regulation of extrinsic apoptotic signaling pathway	4.02605e-19
CTA.363E6.6	GO:0019226	transmission of nerve impulse	6.26942e-19
CTA.363E6.6	GO:0010991	negative regulation of SMAD protein complex assembly	4.19474e-18
CTA.363E6.6	GO:0050776	regulation of immune response	1.15362e-17
CTA.363E6.6	GO:0034113	heterotypic cell-cell adhesion	2.27877e-17
CTA.363E6.6	GO:0030512	negative regulation of transforming growth factor beta receptor signaling pathway	4.4524e-17
CTA.363E6.6	GO:0042552	myelination	2.44239e-16
CTA.363E6.6	GO:0014842	regulation of satellite cell proliferation	6.66158e-16
CTA.363E6.6	GO:0014732	skeletal muscle atrophy	6.66158e-16
CTA.363E6.6	GO:0006968	cellular defense response	1.67874e-15
CTA.363E6.6	GO:0006446	regulation of translational initiation	2.57653e-15
CTA.363E6.6	GO:0071205	protein localization to juxtaparanode region of axon	1.17529e-14
CTA.363E6.6	GO:0070884	regulation of calcineurin-NFAT signaling cascade	3.7599e-14
CTA.363E6.6	GO:0019370	leukotriene biosynthetic process	2.64735e-13
CTA.363E6.6	GO:2001020	regulation of response to DNA damage stimulus	4.34058e-13
CTA.363E6.6	GO:0014065	phosphatidylinositol 3-kinase signaling	8.11576e-13
CTA.363E6.6	GO:0015718	monocarboxylic acid transport	2.28314e-11
CTA.363E6.6	GO:0045859	regulation of protein kinase activity	2.81831e-11
CTA.363E6.6	GO:0010880	regulation of release of sequestered calcium ion into cytosol by sarcoplasmic reticulum	4.07689e-11
CTA.363E6.6	GO:0045071	negative regulation of viral genome replication	8.52231e-11
CTA.363E6.6	GO:0060394	negative regulation of pathway-restricted SMAD protein phosphorylation	1.14295e-10
CTA.363E6.6	GO:0050808	synapse organization	1.35612e-10
CTA.363E6.6	GO:0043403	skeletal muscle tissue regeneration	1.44186e-10
CTA.363E6.6	GO:0048015	phosphatidylinositol-mediated signaling	2.67383e-09
CTA.363E6.6	GO:0043406	positive regulation of MAP kinase activity	7.80135e-09
CTA.363E6.6	GO:0046854	phosphatidylinositol phosphorylation	1.13932e-08
CTA.363E6.6	GO:0010499	proteasomal ubiquitin-independent protein catabolic process	1.25606e-08
CTA.363E6.6	GO:0007229	integrin-mediated signaling pathway	6.79445e-08
CTA.363E6.6	GO:0006413	translational initiation	7.31521e-08
CTA.363E6.6	GO:0034446	substrate adhesion-dependent cell spreading	7.69126e-08
CTA.363E6.6	GO:0006915	apoptotic process	2.66634e-07
CTA.363E6.6	GO:0097193	intrinsic apoptotic signaling pathway	3.68152e-07
CTA.363E6.6	GO:0034614	cellular response to reactive oxygen species	4.72102e-07
CTA.363E6.6	GO:0007519	skeletal muscle tissue development	1.19171e-06
CTA.363E6.6	GO:0007275	multicellular organismal development	5.17317e-06
CTA.363E6.6	GO:0007165	signal transduction	8.7598e-06
CTA.363E6.6	GO:0043066	negative regulation of apoptotic process	1.30871e-05
CTA.363E6.6	GO:0007160	cell-matrix adhesion	4.21689e-05
CTA.363E6.6	GO:0007411	axon guidance	0.000118071
CTA.363E6.6	GO:0030168	platelet activation	0.000230824
CTA.363E6.6	GO:0007189	adenylate cyclase-activating G-protein coupled receptor signaling pathway	0.000917288
CTA.363E6.6	GO:0043666	regulation of phosphoprotein phosphatase activity	0.00108996
CTA.363E6.6	GO:0030182	neuron differentiation	0.00114503
CTA.363E6.6	GO:0042981	regulation of apoptotic process	0.00129885
CTA.363E6.6	GO:0007214	gamma-aminobutyric acid signaling pathway	0.00143752
CTB.178M22.2	GO:0048706	embryonic skeletal system development	4.01549e-57
CTB.178M22.2	GO:1902600	hydrogen ion transmembrane transport	5.13901e-27
CTB.178M22.2	GO:0071985	multivesicular body sorting pathway	5.63972e-21
CTB.178M22.2	GO:0043269	regulation of ion transport	1.28636e-19
CTB.178M22.2	GO:0006811	ion transport	2.87741e-11
CTB.178M22.2	GO:0034220	ion transmembrane transport	7.40996e-11
CTB.178M22.2	GO:0000122	negative regulation of transcription from RNA polymerase II promoter	8.30517e-11
CTB.178M22.2	GO:0045893	positive regulation of transcription, DNA-templated	6.54182e-07
CTB.178M22.2	GO:0006357	regulation of transcription from RNA polymerase II promoter	1.37069e-06
CTB.180C19.1	GO:0006911	phagocytosis, engulfment	3.63329e-25
CTB.180C19.1	GO:0006388	tRNA splicing, via endonucleolytic cleavage and ligation	1.33578e-24
CTB.180C19.1	GO:0006564	L-serine biosynthetic process	3.1987e-21
CTB.180C19.1	GO:0090501	RNA phosphodiester bond hydrolysis	2.53114e-19
CTB.180C19.1	GO:0090502	RNA phosphodiester bond hydrolysis, endonucleolytic	9.70737e-18
CTB.180C19.1	GO:0006383	transcription from RNA polymerase III promoter	9.32489e-15
CTB.180C19.1	GO:0090305	nucleic acid phosphodiester bond hydrolysis	5.22058e-13
CTB.180C19.1	GO:0000398	mRNA splicing, via spliceosome	1.95289e-08
CTB.180C19.1	GO:0006915	apoptotic process	0.000117725
CTB.180C19.1	GO:0051301	cell division	0.000448638
CTB.180C19.1	GO:0006511	ubiquitin-dependent protein catabolic process	0.00109456
CTB.180C19.1	GO:0016579	protein deubiquitination	0.00241825
CTB.180C19.1	GO:0006508	proteolysis	0.00505494
CTB.193M12.5	GO:0007049	cell cycle	3.47875e-89
CTB.193M12.5	GO:0051301	cell division	5.13373e-83
CTB.193M12.5	GO:0000281	mitotic cytokinesis	1.79726e-74
CTB.193M12.5	GO:0000086	G2/M transition of mitotic cell cycle	8.05489e-71
CTB.193M12.5	GO:0040001	establishment of mitotic spindle localization	1.1002e-49
CTB.193M12.5	GO:2000574	regulation of microtubule motor activity	1.10829e-45
CTB.193M12.5	GO:0010389	regulation of G2/M transition of mitotic cell cycle	8.99449e-42
CTB.193M12.5	GO:0007059	chromosome segregation	8.21315e-41
CTB.193M12.5	GO:0007051	spindle organization	1.23783e-39
CTB.193M12.5	GO:0051988	regulation of attachment of spindle microtubules to kinetochore	7.15865e-35
CTB.193M12.5	GO:0007076	mitotic chromosome condensation	1.31754e-33
CTB.193M12.5	GO:2000431	regulation of cytokinesis, actomyosin contractile ring assembly	5.27872e-29
CTB.193M12.5	GO:0070828	heterochromatin organization	2.5549e-27
CTB.193M12.5	GO:0007052	mitotic spindle organization	6.64215e-27
CTB.193M12.5	GO:0010457	centriole-centriole cohesion	2.99059e-17
CTB.193M12.5	GO:0044782	cilium organization	8.77242e-17
CTB.193M12.5	GO:0043547	positive regulation of GTPase activity	4.54158e-16
CTB.193M12.5	GO:0000070	mitotic sister chromatid segregation	2.72214e-14
CTB.193M12.5	GO:0090307	spindle assembly involved in mitosis	2.37553e-12
CTB.193M12.5	GO:0032467	positive regulation of cytokinesis	6.94249e-12
CTB.193M12.5	GO:0008104	protein localization	8.37631e-11
CTB.193M12.5	GO:0000079	regulation of cyclin-dependent protein serine/threonine kinase activity	1.63574e-10
CTB.193M12.5	GO:0007283	spermatogenesis	7.59128e-10
CTB.193M12.5	GO:0000226	microtubule cytoskeleton organization	2.47328e-09
CTB.193M12.5	GO:0030154	cell differentiation	1.28377e-07
CTB.193M12.5	GO:0007018	microtubule-based movement	5.09633e-06
CTB.193M12.5	GO:0043065	positive regulation of apoptotic process	0.00386246
CTC.254B4.1	GO:0051603	proteolysis involved in cellular protein catabolic process	4.68771e-69
CTC.254B4.1	GO:0035019	somatic stem cell maintenance	4.38515e-64
CTC.254B4.1	GO:0043161	proteasome-mediated ubiquitin-dependent protein catabolic process	1.63847e-38
CTC.254B4.1	GO:0010499	proteasomal ubiquitin-independent protein catabolic process	7.66573e-30
CTC.254B4.1	GO:0010498	proteasomal protein catabolic process	1.93566e-27
CTC.254B4.1	GO:0002479	antigen processing and presentation of exogenous peptide antigen via MHC class I, TAP-dependent	1.79417e-26
CTC.254B4.1	GO:0001714	endodermal cell fate specification	4.13837e-26
CTC.254B4.1	GO:0006435	threonyl-tRNA aminoacylation	7.10164e-25
CTC.254B4.1	GO:0009786	regulation of asymmetric cell division	1.75668e-24
CTC.254B4.1	GO:0006521	regulation of cellular amino acid metabolic process	2.30335e-23
CTC.254B4.1	GO:0052548	regulation of endopeptidase activity	2.7231e-23
CTC.254B4.1	GO:0042789	mRNA transcription from RNA polymerase II promoter	4.23044e-22
CTC.254B4.1	GO:0006265	DNA topological change	2.04592e-21
CTC.254B4.1	GO:0010972	negative regulation of G2/M transition of mitotic cell cycle	2.24622e-21
CTC.254B4.1	GO:0006011	UDP-glucose metabolic process	2.69276e-20
CTC.254B4.1	GO:0060965	negative regulation of gene silencing by miRNA	3.92472e-20
CTC.254B4.1	GO:0007131	reciprocal meiotic recombination	6.92412e-20
CTC.254B4.1	GO:0038061	NIK/NF-kappaB signaling	7.48404e-20
CTC.254B4.1	GO:0019885	antigen processing and presentation of endogenous peptide antigen via MHC class I	3.27462e-19
CTC.254B4.1	GO:0070098	chemokine-mediated signaling pathway	4.93177e-19
CTC.254B4.1	GO:0061418	regulation of transcription from RNA polymerase II promoter in response to hypoxia	6.77738e-19
CTC.254B4.1	GO:0006306	DNA methylation	6.95028e-19
CTC.254B4.1	GO:1902036	regulation of hematopoietic stem cell differentiation	1.07287e-18
CTC.254B4.1	GO:0060071	Wnt signaling pathway, planar cell polarity pathway	9.24791e-18
CTC.254B4.1	GO:1901990	regulation of mitotic cell cycle phase transition	1.02406e-17
CTC.254B4.1	GO:0001824	blastocyst development	2.24642e-17
CTC.254B4.1	GO:0010468	regulation of gene expression	6.60621e-17
CTC.254B4.1	GO:0036091	positive regulation of transcription from RNA polymerase II promoter in response to oxidative stress	3.81207e-16
CTC.254B4.1	GO:0031145	anaphase-promoting complex-dependent proteasomal ubiquitin-dependent protein catabolic process	4.53391e-16
CTC.254B4.1	GO:0038095	Fc-epsilon receptor signaling pathway	9.14062e-16
CTC.254B4.1	GO:0035773	insulin secretion involved in cellular response to glucose stimulus	1.15145e-15
CTC.254B4.1	GO:0006470	protein dephosphorylation	2.73977e-15
CTC.254B4.1	GO:0031146	SCF-dependent proteasomal ubiquitin-dependent protein catabolic process	4.20567e-15
CTC.254B4.1	GO:0070498	interleukin-1-mediated signaling pathway	6.56978e-15
CTC.254B4.1	GO:0006911	phagocytosis, engulfment	6.70526e-15
CTC.254B4.1	GO:0002223	stimulatory C-type lectin receptor signaling pathway	7.06983e-15
CTC.254B4.1	GO:0002376	immune system process	8.75375e-14
CTC.254B4.1	GO:0006508	proteolysis	2.20636e-13
CTC.254B4.1	GO:0033209	tumor necrosis factor-mediated signaling pathway	6.63146e-13
CTC.254B4.1	GO:0043488	regulation of mRNA stability	1.16997e-12
CTC.254B4.1	GO:0065003	macromolecular complex assembly	2.14243e-12
CTC.254B4.1	GO:0090263	positive regulation of canonical Wnt signaling pathway	2.80236e-12
CTC.254B4.1	GO:0000209	protein polyubiquitination	1.0745e-11
CTC.254B4.1	GO:0090090	negative regulation of canonical Wnt signaling pathway	1.31194e-11
CTC.254B4.1	GO:0045444	fat cell differentiation	1.01371e-10
CTC.254B4.1	GO:0050852	T cell receptor signaling pathway	1.59163e-10
CTC.254B4.1	GO:0016579	protein deubiquitination	1.85361e-09
CTC.254B4.1	GO:0009611	response to wounding	2.65754e-09
CTC.254B4.1	GO:0006355	regulation of transcription, DNA-templated	4.99403e-09
CTC.254B4.1	GO:0051016	barbed-end actin filament capping	5.38066e-09
CTC.254B4.1	GO:0016032	viral process	2.92173e-08
CTC.254B4.1	GO:0035335	peptidyl-tyrosine dephosphorylation	3.48436e-08
CTC.254B4.1	GO:0006383	transcription from RNA polymerase III promoter	7.43834e-08
CTC.254B4.1	GO:0043687	post-translational protein modification	1.83445e-07
CTC.254B4.1	GO:0060337	type I interferon signaling pathway	2.9913e-07
CTC.254B4.1	GO:0000165	MAPK cascade	1.53064e-06
CTC.254B4.1	GO:0009653	anatomical structure morphogenesis	2.04301e-06
CTC.254B4.1	GO:0060326	cell chemotaxis	2.77352e-06
CTC.254B4.1	GO:0006935	chemotaxis	3.09976e-06
CTC.254B4.1	GO:0051209	release of sequestered calcium ion into cytosol	8.91217e-06
CTC.254B4.1	GO:0007265	Ras protein signal transduction	2.86785e-05
CTC.254B4.1	GO:0032259	methylation	3.23805e-05
CTC.254B4.1	GO:0006418	tRNA aminoacylation for protein translation	0.000123073
CTC.254B4.1	GO:0051017	actin filament bundle assembly	0.00012774
CTC.254B4.1	GO:0007268	synaptic transmission	0.00024504
CTC.254B4.1	GO:0070936	protein K48-linked ubiquitination	0.000442497
CTC.254B4.1	GO:0043666	regulation of phosphoprotein phosphatase activity	0.00144457
CTC.254B4.1	GO:0016311	dephosphorylation	0.00229232
CTC.254B4.1	GO:0018108	peptidyl-tyrosine phosphorylation	0.0038606
CTC.254B4.1	GO:0006366	transcription from RNA polymerase II promoter	0.00904523
CTC.297N7.9	GO:0051603	proteolysis involved in cellular protein catabolic process	2.75242e-55
CTC.297N7.9	GO:0006011	UDP-glucose metabolic process	4.46296e-28
CTC.297N7.9	GO:0006911	phagocytosis, engulfment	3.45963e-26
CTC.297N7.9	GO:0002376	immune system process	1.30895e-24
CTC.297N7.9	GO:0006508	proteolysis	7.05552e-23
CTC.297N7.9	GO:0043161	proteasome-mediated ubiquitin-dependent protein catabolic process	2.27058e-18
CTC.297N7.9	GO:0001938	positive regulation of endothelial cell proliferation	4.94558e-17
CTC.297N7.9	GO:0008543	fibroblast growth factor receptor signaling pathway	9.14919e-16
CTC.297N7.9	GO:0045766	positive regulation of angiogenesis	4.01526e-12
CTC.297N7.9	GO:0016579	protein deubiquitination	1.08816e-11
CTC.297N7.9	GO:0000398	mRNA splicing, via spliceosome	2.41703e-09
CTC.297N7.9	GO:0090090	negative regulation of canonical Wnt signaling pathway	1.21779e-07
CTC.297N7.9	GO:0006935	chemotaxis	3.04276e-06
CTC.297N7.9	GO:0000165	MAPK cascade	6.06093e-06
CTC.297N7.9	GO:0006915	apoptotic process	0.000387756
CTC.338M12.5	GO:0006096	glycolysis	5.10955e-28
CTC.338M12.5	GO:0021954	central nervous system neuron development	8.10692e-21
CTC.338M12.5	GO:0048704	embryonic skeletal system morphogenesis	3.94323e-19
CTC.338M12.5	GO:0030388	fructose 1,6-bisphosphate metabolic process	3.43567e-17
CTC.338M12.5	GO:0009952	anterior/posterior pattern specification	3.04087e-16
CTC.338M12.5	GO:0033572	transferrin transport	1.247e-13
CTC.338M12.5	GO:0006879	cellular iron ion homeostasis	2.4774e-10
CTC.338M12.5	GO:0000226	microtubule cytoskeleton organization	9.51131e-10
CTC.338M12.5	GO:0001525	angiogenesis	8.14376e-09
CTC.338M12.5	GO:0006631	fatty acid metabolic process	8.60838e-08
CTC.338M12.5	GO:0006355	regulation of transcription, DNA-templated	3.51359e-07
CTC.338M12.5	GO:0007275	multicellular organismal development	2.48563e-06
CTC.338M12.5	GO:0031175	neuron projection development	3.03988e-06
CTD.2142D14.1	GO:0035019	somatic stem cell maintenance	2.04659e-60
CTD.2142D14.1	GO:0051603	proteolysis involved in cellular protein catabolic process	1.45497e-58
CTD.2142D14.1	GO:0006094	gluconeogenesis	2.48827e-33
CTD.2142D14.1	GO:0002479	antigen processing and presentation of exogenous peptide antigen via MHC class I, TAP-dependent	3.45484e-31
CTD.2142D14.1	GO:2000766	negative regulation of cytoplasmic translation	1.83651e-28
CTD.2142D14.1	GO:0043161	proteasome-mediated ubiquitin-dependent protein catabolic process	5.49853e-27
CTD.2142D14.1	GO:0010499	proteasomal ubiquitin-independent protein catabolic process	6.36516e-26
CTD.2142D14.1	GO:0001714	endodermal cell fate specification	1.49226e-23
CTD.2142D14.1	GO:0015833	peptide transport	4.45325e-23
CTD.2142D14.1	GO:0009786	regulation of asymmetric cell division	2.91173e-22
CTD.2142D14.1	GO:0006435	threonyl-tRNA aminoacylation	3.71778e-22
CTD.2142D14.1	GO:0006470	protein dephosphorylation	7.33664e-21
CTD.2142D14.1	GO:0052548	regulation of endopeptidase activity	9.59176e-21
CTD.2142D14.1	GO:0010498	proteasomal protein catabolic process	2.25393e-20
CTD.2142D14.1	GO:0006521	regulation of cellular amino acid metabolic process	1.57905e-19
CTD.2142D14.1	GO:0042789	mRNA transcription from RNA polymerase II promoter	3.09751e-19
CTD.2142D14.1	GO:0006011	UDP-glucose metabolic process	2.04705e-18
CTD.2142D14.1	GO:0060965	negative regulation of gene silencing by miRNA	6.31224e-18
CTD.2142D14.1	GO:0010972	negative regulation of G2/M transition of mitotic cell cycle	1.40595e-17
CTD.2142D14.1	GO:0007131	reciprocal meiotic recombination	2.82584e-16
CTD.2142D14.1	GO:0070098	chemokine-mediated signaling pathway	2.93004e-16
CTD.2142D14.1	GO:1900365	positive regulation of mRNA polyadenylation	3.11611e-16
CTD.2142D14.1	GO:0038061	NIK/NF-kappaB signaling	4.3053e-16
CTD.2142D14.1	GO:0002376	immune system process	3.43253e-15
CTD.2142D14.1	GO:0061418	regulation of transcription from RNA polymerase II promoter in response to hypoxia	3.66866e-15
CTD.2142D14.1	GO:0001824	blastocyst development	4.9932e-15
CTD.2142D14.1	GO:1902036	regulation of hematopoietic stem cell differentiation	5.72953e-15
CTD.2142D14.1	GO:0036091	positive regulation of transcription from RNA polymerase II promoter in response to oxidative stress	1.94441e-14
CTD.2142D14.1	GO:0060071	Wnt signaling pathway, planar cell polarity pathway	4.61546e-14
CTD.2142D14.1	GO:1901990	regulation of mitotic cell cycle phase transition	5.09361e-14
CTD.2142D14.1	GO:0038095	Fc-epsilon receptor signaling pathway	9.73414e-14
CTD.2142D14.1	GO:0035773	insulin secretion involved in cellular response to glucose stimulus	1.20714e-13
CTD.2142D14.1	GO:0002223	stimulatory C-type lectin receptor signaling pathway	3.34417e-13
CTD.2142D14.1	GO:0031145	anaphase-promoting complex-dependent proteasomal ubiquitin-dependent protein catabolic process	1.96242e-12
CTD.2142D14.1	GO:0006911	phagocytosis, engulfment	2.74748e-12
CTD.2142D14.1	GO:0006564	L-serine biosynthetic process	2.78071e-12
CTD.2142D14.1	GO:0090263	positive regulation of canonical Wnt signaling pathway	3.26939e-12
CTD.2142D14.1	GO:1901214	regulation of neuron death	3.44181e-12
CTD.2142D14.1	GO:0033209	tumor necrosis factor-mediated signaling pathway	5.07759e-12
CTD.2142D14.1	GO:0031146	SCF-dependent proteasomal ubiquitin-dependent protein catabolic process	1.65513e-11
CTD.2142D14.1	GO:0070498	interleukin-1-mediated signaling pathway	2.53328e-11
CTD.2142D14.1	GO:0045444	fat cell differentiation	2.8118e-11
CTD.2142D14.1	GO:0016311	dephosphorylation	1.82517e-10
CTD.2142D14.1	GO:0032869	cellular response to insulin stimulus	3.69848e-10
CTD.2142D14.1	GO:0043269	regulation of ion transport	1.32101e-09
CTD.2142D14.1	GO:0042273	ribosomal large subunit biogenesis	2.80851e-09
CTD.2142D14.1	GO:0043488	regulation of mRNA stability	3.42236e-09
CTD.2142D14.1	GO:0000209	protein polyubiquitination	6.41359e-09
CTD.2142D14.1	GO:0007265	Ras protein signal transduction	6.478e-09
CTD.2142D14.1	GO:0050852	T cell receptor signaling pathway	3.34387e-08
CTD.2142D14.1	GO:0016032	viral process	3.40463e-08
CTD.2142D14.1	GO:0090090	negative regulation of canonical Wnt signaling pathway	7.29834e-08
CTD.2142D14.1	GO:0006417	regulation of translation	3.61671e-07
CTD.2142D14.1	GO:0051016	barbed-end actin filament capping	4.34093e-07
CTD.2142D14.1	GO:0009611	response to wounding	5.30002e-07
CTD.2142D14.1	GO:0051209	release of sequestered calcium ion into cytosol	8.77213e-07
CTD.2142D14.1	GO:0043124	negative regulation of I-kappaB kinase/NF-kappaB signaling	8.77213e-07
CTD.2142D14.1	GO:0006935	chemotaxis	1.34523e-06
CTD.2142D14.1	GO:0001938	positive regulation of endothelial cell proliferation	2.4705e-06
CTD.2142D14.1	GO:0006383	transcription from RNA polymerase III promoter	4.08336e-06
CTD.2142D14.1	GO:0006508	proteolysis	5.72118e-06
CTD.2142D14.1	GO:0035335	peptidyl-tyrosine dephosphorylation	2.71502e-05
CTD.2142D14.1	GO:0016579	protein deubiquitination	3.01992e-05
CTD.2142D14.1	GO:0060326	cell chemotaxis	3.62459e-05
CTD.2142D14.1	GO:0000165	MAPK cascade	4.38066e-05
CTD.2142D14.1	GO:0060337	type I interferon signaling pathway	4.54816e-05
CTD.2142D14.1	GO:0007264	small GTPase mediated signal transduction	4.81058e-05
CTD.2142D14.1	GO:0071230	cellular response to amino acid stimulus	6.72524e-05
CTD.2142D14.1	GO:0007018	microtubule-based movement	0.000122452
CTD.2142D14.1	GO:0009653	anatomical structure morphogenesis	0.000211046
CTD.2142D14.1	GO:0071456	cellular response to hypoxia	0.000275458
CTD.2142D14.1	GO:0055085	transmembrane transport	0.000362894
CTD.2142D14.1	GO:1901216	positive regulation of neuron death	0.000431557
CTD.2142D14.1	GO:0051017	actin filament bundle assembly	0.00126477
CTD.2142D14.1	GO:0007268	synaptic transmission	0.00230402
CTD.2142D14.1	GO:0043687	post-translational protein modification	0.00262525
CTD.2142D14.1	GO:0010468	regulation of gene expression	0.00275165
CTD.2142D14.1	GO:0008543	fibroblast growth factor receptor signaling pathway	0.0031917
CTD.2142D14.1	GO:0033138	positive regulation of peptidyl-serine phosphorylation	0.00570107
CTD.2142D14.1	GO:0006418	tRNA aminoacylation for protein translation	0.00570107
CTD.2142D14.1	GO:0006355	regulation of transcription, DNA-templated	0.00683554
CTD.2142D14.1	GO:0009615	response to virus	0.008198
CTD.2168K21.2	GO:0051603	proteolysis involved in cellular protein catabolic process	8.6975e-62
CTD.2168K21.2	GO:0035019	somatic stem cell maintenance	7.24612e-51
CTD.2168K21.2	GO:0043161	proteasome-mediated ubiquitin-dependent protein catabolic process	9.7773e-30
CTD.2168K21.2	GO:2000766	negative regulation of cytoplasmic translation	1.19191e-29
CTD.2168K21.2	GO:0010499	proteasomal ubiquitin-independent protein catabolic process	3.71658e-27
CTD.2168K21.2	GO:0052548	regulation of endopeptidase activity	6.85168e-26
CTD.2168K21.2	GO:0006435	threonyl-tRNA aminoacylation	5.11387e-23
CTD.2168K21.2	GO:0009786	regulation of asymmetric cell division	5.73379e-23
CTD.2168K21.2	GO:0010498	proteasomal protein catabolic process	1.39252e-21
CTD.2168K21.2	GO:0006521	regulation of cellular amino acid metabolic process	9.87382e-21
CTD.2168K21.2	GO:0042789	mRNA transcription from RNA polymerase II promoter	3.84756e-20
CTD.2168K21.2	GO:0001714	endodermal cell fate specification	1.05249e-19
CTD.2168K21.2	GO:0006011	UDP-glucose metabolic process	5.14995e-19
CTD.2168K21.2	GO:0010972	negative regulation of G2/M transition of mitotic cell cycle	9.08211e-19
CTD.2168K21.2	GO:0060965	negative regulation of gene silencing by miRNA	1.25647e-18
CTD.2168K21.2	GO:0070098	chemokine-mediated signaling pathway	1.57169e-17
CTD.2168K21.2	GO:0038061	NIK/NF-kappaB signaling	2.86632e-17
CTD.2168K21.2	GO:0006306	DNA methylation	7.6792e-17
CTD.2168K21.2	GO:1900365	positive regulation of mRNA polyadenylation	7.87707e-17
CTD.2168K21.2	GO:0061418	regulation of transcription from RNA polymerase II promoter in response to hypoxia	2.49617e-16
CTD.2168K21.2	GO:1902036	regulation of hematopoietic stem cell differentiation	3.9173e-16
CTD.2168K21.2	GO:0001824	blastocyst development	9.00716e-16
CTD.2168K21.2	GO:0031146	SCF-dependent proteasomal ubiquitin-dependent protein catabolic process	9.90035e-16
CTD.2168K21.2	GO:0033209	tumor necrosis factor-mediated signaling pathway	3.17413e-15
CTD.2168K21.2	GO:0060071	Wnt signaling pathway, planar cell polarity pathway	3.23291e-15
CTD.2168K21.2	GO:1901990	regulation of mitotic cell cycle phase transition	3.57216e-15
CTD.2168K21.2	GO:0036091	positive regulation of transcription from RNA polymerase II promoter in response to oxidative stress	5.54941e-15
CTD.2168K21.2	GO:0035773	insulin secretion involved in cellular response to glucose stimulus	2.75297e-14
CTD.2168K21.2	GO:0002479	antigen processing and presentation of exogenous peptide antigen via MHC class I, TAP-dependent	9.55384e-14
CTD.2168K21.2	GO:0031145	anaphase-promoting complex-dependent proteasomal ubiquitin-dependent protein catabolic process	1.44639e-13
CTD.2168K21.2	GO:0090263	positive regulation of canonical Wnt signaling pathway	1.65183e-13
CTD.2168K21.2	GO:0006911	phagocytosis, engulfment	4.12519e-13
CTD.2168K21.2	GO:0038095	Fc-epsilon receptor signaling pathway	4.44258e-13
CTD.2168K21.2	GO:0002376	immune system process	5.533e-13
CTD.2168K21.2	GO:1901214	regulation of neuron death	7.11883e-13
CTD.2168K21.2	GO:0006564	L-serine biosynthetic process	7.15663e-13
CTD.2168K21.2	GO:0070498	interleukin-1-mediated signaling pathway	1.9459e-12
CTD.2168K21.2	GO:0002223	stimulatory C-type lectin receptor signaling pathway	2.08944e-12
CTD.2168K21.2	GO:0006418	tRNA aminoacylation for protein translation	3.64261e-12
CTD.2168K21.2	GO:0006508	proteolysis	1.05256e-11
CTD.2168K21.2	GO:0006470	protein dephosphorylation	1.89825e-11
CTD.2168K21.2	GO:0043488	regulation of mRNA stability	2.90175e-10
CTD.2168K21.2	GO:0043269	regulation of ion transport	3.4865e-10
CTD.2168K21.2	GO:0042273	ribosomal large subunit biogenesis	6.06556e-10
CTD.2168K21.2	GO:0043124	negative regulation of I-kappaB kinase/NF-kappaB signaling	1.6144e-09
CTD.2168K21.2	GO:0045444	fat cell differentiation	5.18755e-09
CTD.2168K21.2	GO:0090090	negative regulation of canonical Wnt signaling pathway	5.22452e-09
CTD.2168K21.2	GO:0016032	viral process	2.73017e-08
CTD.2168K21.2	GO:0000209	protein polyubiquitination	3.708e-08
CTD.2168K21.2	GO:0050852	T cell receptor signaling pathway	5.47216e-08
CTD.2168K21.2	GO:0006412	translation	8.72421e-08
CTD.2168K21.2	GO:0009611	response to wounding	1.01136e-07
CTD.2168K21.2	GO:0006417	regulation of translation	2.23441e-07
CTD.2168K21.2	GO:0007265	Ras protein signal transduction	3.55035e-07
CTD.2168K21.2	GO:0006383	transcription from RNA polymerase III promoter	1.1541e-06
CTD.2168K21.2	GO:0016579	protein deubiquitination	1.71503e-06
CTD.2168K21.2	GO:0007264	small GTPase mediated signal transduction	6.92971e-06
CTD.2168K21.2	GO:0010468	regulation of gene expression	7.11424e-06
CTD.2168K21.2	GO:0060326	cell chemotaxis	8.21138e-06
CTD.2168K21.2	GO:0060337	type I interferon signaling pathway	9.56287e-06
CTD.2168K21.2	GO:0006935	chemotaxis	1.16647e-05
CTD.2168K21.2	GO:0032543	mitochondrial translation	1.75353e-05
CTD.2168K21.2	GO:0007018	microtubule-based movement	1.83263e-05
CTD.2168K21.2	GO:0071230	cellular response to amino acid stimulus	1.98265e-05
CTD.2168K21.2	GO:0009653	anatomical structure morphogenesis	5.00685e-05
CTD.2168K21.2	GO:0043687	post-translational protein modification	0.000111912
CTD.2168K21.2	GO:0051209	release of sequestered calcium ion into cytosol	0.000120372
CTD.2168K21.2	GO:1901216	positive regulation of neuron death	0.000143296
CTD.2168K21.2	GO:0000165	MAPK cascade	0.000183725
CTD.2168K21.2	GO:0032869	cellular response to insulin stimulus	0.000328579
CTD.2168K21.2	GO:0032259	methylation	0.00163259
CTD.2168K21.2	GO:0006366	transcription from RNA polymerase II promoter	0.00175539
CTD.2168K21.2	GO:0071456	cellular response to hypoxia	0.00245551
CTD.2168K21.2	GO:0009615	response to virus	0.00253737
CTD.2186M15.3	GO:0006412	translation	1.41164e-65
CTD.2186M15.3	GO:0045901	positive regulation of translational elongation	2.80004e-52
CTD.2186M15.3	GO:0097178	ruffle assembly	1.336e-51
CTD.2186M15.3	GO:0035019	somatic stem cell maintenance	8.134e-47
CTD.2186M15.3	GO:0071673	positive regulation of smooth muscle cell chemotaxis	2.64241e-31
CTD.2186M15.3	GO:0018345	protein palmitoylation	1.08256e-30
CTD.2186M15.3	GO:0006452	translational frameshifting	4.53152e-29
CTD.2186M15.3	GO:0046314	phosphocreatine biosynthetic process	9.91602e-28
CTD.2186M15.3	GO:0045905	positive regulation of translational termination	2.03728e-27
CTD.2186M15.3	GO:0051017	actin filament bundle assembly	2.4808e-26
CTD.2186M15.3	GO:0051016	barbed-end actin filament capping	4.88258e-23
CTD.2186M15.3	GO:0006284	base-excision repair	5.17256e-22
CTD.2186M15.3	GO:0009786	regulation of asymmetric cell division	9.73789e-22
CTD.2186M15.3	GO:0052548	regulation of endopeptidase activity	3.68092e-20
CTD.2186M15.3	GO:0030046	parallel actin filament bundle assembly	6.80381e-19
CTD.2186M15.3	GO:0042789	mRNA transcription from RNA polymerase II promoter	1.35565e-18
CTD.2186M15.3	GO:0071672	negative regulation of smooth muscle cell chemotaxis	1.49806e-18
CTD.2186M15.3	GO:0045903	positive regulation of translational fidelity	1.49806e-18
CTD.2186M15.3	GO:0001714	endodermal cell fate specification	1.76642e-18
CTD.2186M15.3	GO:0002232	leukocyte chemotaxis involved in inflammatory response	1.76642e-18
CTD.2186M15.3	GO:0090271	positive regulation of fibroblast growth factor production	5.03727e-18
CTD.2186M15.3	GO:0051603	proteolysis involved in cellular protein catabolic process	6.90941e-18
CTD.2186M15.3	GO:0042351	'de novo' GDP-L-fucose biosynthetic process	1.49452e-17
CTD.2186M15.3	GO:0006265	DNA topological change	1.52392e-17
CTD.2186M15.3	GO:0060965	negative regulation of gene silencing by miRNA	2.0963e-17
CTD.2186M15.3	GO:0090197	positive regulation of chemokine secretion	1.26472e-16
CTD.2186M15.3	GO:0071677	positive regulation of mononuclear cell migration	4.98014e-16
CTD.2186M15.3	GO:0071346	cellular response to interferon-gamma	1.93819e-15
CTD.2186M15.3	GO:2000406	positive regulation of T cell migration	8.71149e-15
CTD.2186M15.3	GO:0001824	blastocyst development	1.75462e-14
CTD.2186M15.3	GO:0009611	response to wounding	1.80543e-14
CTD.2186M15.3	GO:0010499	proteasomal ubiquitin-independent protein catabolic process	2.75227e-14
CTD.2186M15.3	GO:0010667	negative regulation of cardiac muscle cell apoptotic process	4.77912e-14
CTD.2186M15.3	GO:0010038	response to metal ion	4.77912e-14
CTD.2186M15.3	GO:0036091	positive regulation of transcription from RNA polymerase II promoter in response to oxidative stress	5.22239e-14
CTD.2186M15.3	GO:0006355	regulation of transcription, DNA-templated	8.44495e-14
CTD.2186M15.3	GO:0006521	regulation of cellular amino acid metabolic process	1.20278e-13
CTD.2186M15.3	GO:0000413	protein peptidyl-prolyl isomerization	1.25295e-13
CTD.2186M15.3	GO:0010498	proteasomal protein catabolic process	4.42875e-13
CTD.2186M15.3	GO:0006364	rRNA processing	6.88566e-13
CTD.2186M15.3	GO:0010759	positive regulation of macrophage chemotaxis	1.24324e-12
CTD.2186M15.3	GO:0050921	positive regulation of chemotaxis	4.92715e-12
CTD.2186M15.3	GO:0007224	smoothened signaling pathway	8.09353e-12
CTD.2186M15.3	GO:0051764	actin crosslink formation	1.42838e-11
CTD.2186M15.3	GO:0051170	nuclear import	3.61494e-11
CTD.2186M15.3	GO:0009116	nucleoside metabolic process	2.39858e-10
CTD.2186M15.3	GO:0070125	mitochondrial translational elongation	9.17906e-10
CTD.2186M15.3	GO:0016601	Rac protein signal transduction	1.42571e-09
CTD.2186M15.3	GO:0048662	negative regulation of smooth muscle cell proliferation	1.58684e-09
CTD.2186M15.3	GO:0030154	cell differentiation	1.77267e-09
CTD.2186M15.3	GO:0070126	mitochondrial translational termination	1.87893e-09
CTD.2186M15.3	GO:0032418	lysosome localization	2.04897e-09
CTD.2186M15.3	GO:0090026	positive regulation of monocyte chemotaxis	2.3263e-09
CTD.2186M15.3	GO:0006633	fatty acid biosynthetic process	2.84326e-09
CTD.2186M15.3	GO:0015693	magnesium ion transport	3.70613e-09
CTD.2186M15.3	GO:0043161	proteasome-mediated ubiquitin-dependent protein catabolic process	5.43745e-09
CTD.2186M15.3	GO:0035308	negative regulation of protein dephosphorylation	5.52423e-09
CTD.2186M15.3	GO:0010972	negative regulation of G2/M transition of mitotic cell cycle	7.09511e-09
CTD.2186M15.3	GO:0008152	metabolic process	9.31159e-09
CTD.2186M15.3	GO:0045444	fat cell differentiation	1.2677e-08
CTD.2186M15.3	GO:2000778	positive regulation of interleukin-6 secretion	1.37054e-08
CTD.2186M15.3	GO:0042246	tissue regeneration	1.50298e-08
CTD.2186M15.3	GO:0006281	DNA repair	1.70671e-08
CTD.2186M15.3	GO:0008284	positive regulation of cell proliferation	2.67725e-08
CTD.2186M15.3	GO:0010468	regulation of gene expression	3.02095e-08
CTD.2186M15.3	GO:1900087	positive regulation of G1/S transition of mitotic cell cycle	3.31664e-08
CTD.2186M15.3	GO:0006911	phagocytosis, engulfment	3.75389e-08
CTD.2186M15.3	GO:0007584	response to nutrient	4.24289e-08
CTD.2186M15.3	GO:0038061	NIK/NF-kappaB signaling	6.51959e-08
CTD.2186M15.3	GO:0007269	neurotransmitter secretion	1.59108e-07
CTD.2186M15.3	GO:0060071	Wnt signaling pathway, planar cell polarity pathway	1.77779e-07
CTD.2186M15.3	GO:0061418	regulation of transcription from RNA polymerase II promoter in response to hypoxia	2.59968e-07
CTD.2186M15.3	GO:0007275	multicellular organismal development	2.92472e-07
CTD.2186M15.3	GO:1902036	regulation of hematopoietic stem cell differentiation	3.4642e-07
CTD.2186M15.3	GO:0002223	stimulatory C-type lectin receptor signaling pathway	3.93989e-07
CTD.2186M15.3	GO:0090090	negative regulation of canonical Wnt signaling pathway	4.24117e-07
CTD.2186M15.3	GO:1902476	chloride transmembrane transport	1.33383e-06
CTD.2186M15.3	GO:1901990	regulation of mitotic cell cycle phase transition	1.40888e-06
CTD.2186M15.3	GO:0048661	positive regulation of smooth muscle cell proliferation	2.54357e-06
CTD.2186M15.3	GO:0019083	viral transcription	3.6044e-06
CTD.2186M15.3	GO:0006614	SRP-dependent cotranslational protein targeting to membrane	3.6044e-06
CTD.2186M15.3	GO:0030041	actin filament polymerization	5.62104e-06
CTD.2186M15.3	GO:0032515	negative regulation of phosphoprotein phosphatase activity	7.23701e-06
CTD.2186M15.3	GO:0006865	amino acid transport	9.71652e-06
CTD.2186M15.3	GO:0006468	protein phosphorylation	1.06163e-05
CTD.2186M15.3	GO:0002479	antigen processing and presentation of exogenous peptide antigen via MHC class I, TAP-dependent	1.11252e-05
CTD.2186M15.3	GO:0006954	inflammatory response	1.20715e-05
CTD.2186M15.3	GO:0007162	negative regulation of cell adhesion	1.29005e-05
CTD.2186M15.3	GO:0031145	anaphase-promoting complex-dependent proteasomal ubiquitin-dependent protein catabolic process	1.44116e-05
CTD.2186M15.3	GO:0007093	mitotic cell cycle checkpoint	2.9727e-05
CTD.2186M15.3	GO:0016032	viral process	3.16469e-05
CTD.2186M15.3	GO:0055114	oxidation-reduction process	5.00266e-05
CTD.2186M15.3	GO:0033209	tumor necrosis factor-mediated signaling pathway	5.42615e-05
CTD.2186M15.3	GO:0031146	SCF-dependent proteasomal ubiquitin-dependent protein catabolic process	5.52372e-05
CTD.2186M15.3	GO:0070498	interleukin-1-mediated signaling pathway	7.21198e-05
CTD.2186M15.3	GO:0006699	bile acid biosynthetic process	8.24494e-05
CTD.2186M15.3	GO:0001774	microglial cell activation	8.29368e-05
CTD.2186M15.3	GO:0006298	mismatch repair	9.35234e-05
CTD.2186M15.3	GO:0043086	negative regulation of catalytic activity	0.000124467
CTD.2186M15.3	GO:0090263	positive regulation of canonical Wnt signaling pathway	0.000142479
CTD.2186M15.3	GO:0060337	type I interferon signaling pathway	0.000143555
CTD.2186M15.3	GO:0010718	positive regulation of epithelial to mesenchymal transition	0.000153262
CTD.2186M15.3	GO:0042102	positive regulation of T cell proliferation	0.000261043
CTD.2186M15.3	GO:0038095	Fc-epsilon receptor signaling pathway	0.000420825
CTD.2186M15.3	GO:0065003	macromolecular complex assembly	0.000517007
CTD.2186M15.3	GO:0043401	steroid hormone mediated signaling pathway	0.000570986
CTD.2186M15.3	GO:0030335	positive regulation of cell migration	0.00141131
CTD.2186M15.3	GO:0043488	regulation of mRNA stability	0.00149029
CTD.2186M15.3	GO:0034599	cellular response to oxidative stress	0.00212568
CTD.2186M15.3	GO:0050852	T cell receptor signaling pathway	0.00233999
CTD.2186M15.3	GO:0009653	anatomical structure morphogenesis	0.00296839
CTD.2186M15.3	GO:0071277	cellular response to calcium ion	0.00318369
CTD.2186M15.3	GO:0000184	nuclear-transcribed mRNA catabolic process, nonsense-mediated decay	0.00334083
CTD.2186M15.3	GO:0032259	methylation	0.00354134
CTD.2186M15.3	GO:0050729	positive regulation of inflammatory response	0.00575138
CTD.2186M15.3	GO:0006915	apoptotic process	0.00674204
CTD.2186M15.3	GO:0043687	post-translational protein modification	0.009884
CTD.2269F5.1	GO:0051603	proteolysis involved in cellular protein catabolic process	2.20565e-116
CTD.2269F5.1	GO:0043161	proteasome-mediated ubiquitin-dependent protein catabolic process	1.79627e-70
CTD.2269F5.1	GO:0002376	immune system process	1.98336e-44
CTD.2269F5.1	GO:0010499	proteasomal ubiquitin-independent protein catabolic process	1.79491e-41
CTD.2269F5.1	GO:0010498	proteasomal protein catabolic process	9.31908e-36
CTD.2269F5.1	GO:0006521	regulation of cellular amino acid metabolic process	7.08355e-35
CTD.2269F5.1	GO:0006508	proteolysis	1.71589e-33
CTD.2269F5.1	GO:0010972	negative regulation of G2/M transition of mitotic cell cycle	7.86264e-33
CTD.2269F5.1	GO:0038061	NIK/NF-kappaB signaling	2.95389e-31
CTD.2269F5.1	GO:0052548	regulation of endopeptidase activity	1.62774e-30
CTD.2269F5.1	GO:0061418	regulation of transcription from RNA polymerase II promoter in response to hypoxia	2.91683e-30
CTD.2269F5.1	GO:1902036	regulation of hematopoietic stem cell differentiation	4.70715e-30
CTD.2269F5.1	GO:0060071	Wnt signaling pathway, planar cell polarity pathway	4.46764e-29
CTD.2269F5.1	GO:1901990	regulation of mitotic cell cycle phase transition	4.9711e-29
CTD.2269F5.1	GO:0038095	Fc-epsilon receptor signaling pathway	4.56279e-28
CTD.2269F5.1	GO:0002479	antigen processing and presentation of exogenous peptide antigen via MHC class I, TAP-dependent	1.7107e-27
CTD.2269F5.1	GO:0031145	anaphase-promoting complex-dependent proteasomal ubiquitin-dependent protein catabolic process	2.68229e-27
CTD.2269F5.1	GO:0031146	SCF-dependent proteasomal ubiquitin-dependent protein catabolic process	2.84877e-26
CTD.2269F5.1	GO:0070498	interleukin-1-mediated signaling pathway	4.58126e-26
CTD.2269F5.1	GO:0002223	stimulatory C-type lectin receptor signaling pathway	4.95387e-26
CTD.2269F5.1	GO:0016579	protein deubiquitination	1.44245e-25
CTD.2269F5.1	GO:0006011	UDP-glucose metabolic process	1.58793e-25
CTD.2269F5.1	GO:0090090	negative regulation of canonical Wnt signaling pathway	4.53738e-24
CTD.2269F5.1	GO:0033209	tumor necrosis factor-mediated signaling pathway	6.52557e-24
CTD.2269F5.1	GO:0043488	regulation of mRNA stability	1.20865e-23
CTD.2269F5.1	GO:0090263	positive regulation of canonical Wnt signaling pathway	3.12946e-23
CTD.2269F5.1	GO:0006911	phagocytosis, engulfment	1.70205e-22
CTD.2269F5.1	GO:0035773	insulin secretion involved in cellular response to glucose stimulus	2.40526e-21
CTD.2269F5.1	GO:0036091	positive regulation of transcription from RNA polymerase II promoter in response to oxidative stress	6.99118e-21
CTD.2269F5.1	GO:0050852	T cell receptor signaling pathway	1.42928e-18
CTD.2269F5.1	GO:0045444	fat cell differentiation	3.86889e-18
CTD.2269F5.1	GO:0000209	protein polyubiquitination	2.50244e-17
CTD.2269F5.1	GO:0000165	MAPK cascade	3.69622e-17
CTD.2269F5.1	GO:0007264	small GTPase mediated signal transduction	8.81671e-17
CTD.2269F5.1	GO:0007265	Ras protein signal transduction	1.17308e-16
CTD.2269F5.1	GO:0043687	post-translational protein modification	3.54354e-16
CTD.2269F5.1	GO:0060337	type I interferon signaling pathway	5.90854e-14
CTD.2269F5.1	GO:0006383	transcription from RNA polymerase III promoter	6.97071e-13
CTD.2269F5.1	GO:0016032	viral process	2.04916e-11
CTD.2269F5.1	GO:0043666	regulation of phosphoprotein phosphatase activity	7.79216e-08
CTD.2269F5.1	GO:0006915	apoptotic process	1.11949e-06
CTD.2269F5.1	GO:0000398	mRNA splicing, via spliceosome	4.44688e-06
CTD.2269F5.1	GO:0055085	transmembrane transport	0.00011209
CTD.2269F5.1	GO:0030154	cell differentiation	0.000287559
CTD.2269F5.1	GO:0006357	regulation of transcription from RNA polymerase II promoter	0.00228363
CTD.2306M5.1	GO:0008543	fibroblast growth factor receptor signaling pathway	4.90964e-91
CTD.2306M5.1	GO:0035019	somatic stem cell maintenance	6.42635e-71
CTD.2306M5.1	GO:1900535	palmitic acid biosynthetic process	1.9465e-37
CTD.2306M5.1	GO:0006081	cellular aldehyde metabolic process	1.09108e-35
CTD.2306M5.1	GO:0006637	acyl-CoA metabolic process	7.16823e-32
CTD.2306M5.1	GO:0001714	endodermal cell fate specification	3.01066e-30
CTD.2306M5.1	GO:0051781	positive regulation of cell division	8.74052e-29
CTD.2306M5.1	GO:0009786	regulation of asymmetric cell division	4.75207e-28
CTD.2306M5.1	GO:0060965	negative regulation of gene silencing by miRNA	1.09406e-23
CTD.2306M5.1	GO:0009653	anatomical structure morphogenesis	1.59033e-23
CTD.2306M5.1	GO:0072163	mesonephric epithelium development	9.20278e-23
CTD.2306M5.1	GO:0060681	branch elongation involved in ureteric bud branching	9.20278e-23
CTD.2306M5.1	GO:0045766	positive regulation of angiogenesis	1.44153e-22
CTD.2306M5.1	GO:0007275	multicellular organismal development	8.46504e-22
CTD.2306M5.1	GO:2000544	regulation of endothelial cell chemotaxis to fibroblast growth factor	9.07523e-20
CTD.2306M5.1	GO:0001676	long-chain fatty acid metabolic process	1.39701e-19
CTD.2306M5.1	GO:0001824	blastocyst development	4.12388e-19
CTD.2306M5.1	GO:0042789	mRNA transcription from RNA polymerase II promoter	1.89582e-18
CTD.2306M5.1	GO:0030214	hyaluronan catabolic process	3.19354e-18
CTD.2306M5.1	GO:0016226	iron-sulfur cluster assembly	1.70677e-17
CTD.2306M5.1	GO:0045542	positive regulation of cholesterol biosynthetic process	3.11514e-17
CTD.2306M5.1	GO:1902533	positive regulation of intracellular signal transduction	1.71685e-15
CTD.2306M5.1	GO:1901509	regulation of endothelial tube morphogenesis	1.71685e-15
CTD.2306M5.1	GO:0006355	regulation of transcription, DNA-templated	1.78139e-15
CTD.2306M5.1	GO:0048268	clathrin coat assembly	1.50652e-14
CTD.2306M5.1	GO:0035723	interleukin-15-mediated signaling pathway	1.09758e-13
CTD.2306M5.1	GO:0006631	fatty acid metabolic process	1.28115e-13
CTD.2306M5.1	GO:0000027	ribosomal large subunit assembly	3.33283e-12
CTD.2306M5.1	GO:0051016	barbed-end actin filament capping	3.87486e-12
CTD.2306M5.1	GO:0030335	positive regulation of cell migration	1.03483e-11
CTD.2306M5.1	GO:0034605	cellular response to heat	1.3946e-11
CTD.2306M5.1	GO:0006629	lipid metabolic process	1.75888e-11
CTD.2306M5.1	GO:0045944	positive regulation of transcription from RNA polymerase II promoter	3.41971e-11
CTD.2306M5.1	GO:0008284	positive regulation of cell proliferation	1.30012e-10
CTD.2306M5.1	GO:0009611	response to wounding	1.70112e-10
CTD.2306M5.1	GO:0000187	activation of MAPK activity	7.92226e-10
CTD.2306M5.1	GO:0035335	peptidyl-tyrosine dephosphorylation	3.74905e-09
CTD.2306M5.1	GO:0032148	activation of protein kinase B activity	5.98138e-09
CTD.2306M5.1	GO:0007269	neurotransmitter secretion	8.54772e-09
CTD.2306M5.1	GO:0006644	phospholipid metabolic process	1.0514e-07
CTD.2306M5.1	GO:0010595	positive regulation of endothelial cell migration	1.42619e-07
CTD.2306M5.1	GO:0051017	actin filament bundle assembly	1.60457e-07
CTD.2306M5.1	GO:0006366	transcription from RNA polymerase II promoter	1.67368e-07
CTD.2306M5.1	GO:0009615	response to virus	2.38733e-07
CTD.2306M5.1	GO:0010468	regulation of gene expression	5.63122e-07
CTD.2306M5.1	GO:0006470	protein dephosphorylation	1.61903e-06
CTD.2306M5.1	GO:0043406	positive regulation of MAP kinase activity	2.37996e-06
CTD.2306M5.1	GO:0007417	central nervous system development	9.2744e-06
CTD.2306M5.1	GO:0061024	membrane organization	2.24807e-05
CTD.2306M5.1	GO:0055114	oxidation-reduction process	2.68174e-05
CTD.2306M5.1	GO:0016042	lipid catabolic process	0.000135227
CTD.2306M5.1	GO:0007267	cell-cell signaling	0.000190405
CTD.2306M5.1	GO:0051897	positive regulation of protein kinase B signaling	0.00030866
CTD.2306M5.1	GO:0005975	carbohydrate metabolic process	0.000535287
CTD.2306M5.1	GO:0016311	dephosphorylation	0.000623482
CTD.2306M5.1	GO:0001525	angiogenesis	0.00120994
CTD.2306M5.1	GO:0006468	protein phosphorylation	0.00139655
CTD.2306M5.1	GO:0008152	metabolic process	0.00149206
CTD.2306M5.1	GO:0016192	vesicle-mediated transport	0.00239667
CTD.2306M5.1	GO:0006364	rRNA processing	0.00364142
CTD.2313J23.1	GO:0009247	glycolipid biosynthetic process	1.65456e-49
CTD.2313J23.1	GO:0051056	regulation of small GTPase mediated signal transduction	8.01805e-30
CTD.2313J23.1	GO:0035329	hippo signaling	3.36673e-28
CTD.2313J23.1	GO:0035774	positive regulation of insulin secretion involved in cellular response to glucose stimulus	1.20878e-23
CTD.2313J23.1	GO:0036066	protein O-linked fucosylation	2.01371e-23
CTD.2313J23.1	GO:0051497	negative regulation of stress fiber assembly	3.59796e-22
CTD.2313J23.1	GO:0045944	positive regulation of transcription from RNA polymerase II promoter	7.17836e-22
CTD.2313J23.1	GO:0045893	positive regulation of transcription, DNA-templated	3.16722e-21
CTD.2313J23.1	GO:0008593	regulation of Notch signaling pathway	5.2864e-20
CTD.2313J23.1	GO:0065003	macromolecular complex assembly	5.31484e-19
CTD.2313J23.1	GO:0030336	negative regulation of cell migration	6.45985e-13
CTD.2313J23.1	GO:0032956	regulation of actin cytoskeleton organization	1.21221e-12
CTD.2313J23.1	GO:0034605	cellular response to heat	6.12992e-12
CTD.2313J23.1	GO:0090090	negative regulation of canonical Wnt signaling pathway	2.87656e-10
CTD.2313J23.1	GO:1902476	chloride transmembrane transport	1.04607e-08
CTD.2313J23.1	GO:0007165	signal transduction	3.60116e-08
CTD.2313J23.1	GO:0043547	positive regulation of GTPase activity	3.87333e-08
CTD.2313J23.1	GO:0008285	negative regulation of cell proliferation	1.33148e-07
CTD.2313J23.1	GO:0045892	negative regulation of transcription, DNA-templated	1.4535e-06
CTD.2313J23.1	GO:0035556	intracellular signal transduction	0.000155651
CTD.2313J23.1	GO:0006974	cellular response to DNA damage stimulus	0.00023781
CTD.2313J23.1	GO:0007399	nervous system development	0.000722048
CTD.2313J23.1	GO:0007275	multicellular organismal development	0.00122082
CTD.2314G24.2	GO:0086100	endothelin receptor signaling pathway	8.45776e-41
CTD.2314G24.2	GO:0007186	G-protein coupled receptor signaling pathway	4.70401e-40
CTD.2314G24.2	GO:0007179	transforming growth factor beta receptor signaling pathway	1.62627e-36
CTD.2314G24.2	GO:0061138	morphogenesis of a branching epithelium	1.30187e-28
CTD.2314G24.2	GO:0048484	enteric nervous system development	1.34335e-26
CTD.2314G24.2	GO:0042310	vasoconstriction	1.43964e-24
CTD.2314G24.2	GO:0007166	cell surface receptor signaling pathway	4.23243e-15
CTD.2314G24.2	GO:0035725	sodium ion transmembrane transport	2.55301e-14
CTD.2314G24.2	GO:0007420	brain development	4.1692e-14
CTD.2314G24.2	GO:0000122	negative regulation of transcription from RNA polymerase II promoter	5.98471e-11
CTD.2314G24.2	GO:0045944	positive regulation of transcription from RNA polymerase II promoter	3.80437e-10
CTD.2314G24.2	GO:0006355	regulation of transcription, DNA-templated	3.98987e-10
CTD.2314G24.2	GO:0006814	sodium ion transport	1.1935e-08
CTD.2314G24.2	GO:0016579	protein deubiquitination	7.46071e-08
CTD.2314G24.2	GO:0045893	positive regulation of transcription, DNA-templated	4.24299e-05
CTD.2314G24.2	GO:0007275	multicellular organismal development	0.000302674
CTD.2314G24.2	GO:0006954	inflammatory response	0.00162837
CTD.2334D19.1	GO:0035019	somatic stem cell maintenance	4.55624e-102
CTD.2334D19.1	GO:0006355	regulation of transcription, DNA-templated	3.7822e-66
CTD.2334D19.1	GO:0006081	cellular aldehyde metabolic process	3.60107e-44
CTD.2334D19.1	GO:0001714	endodermal cell fate specification	2.83246e-36
CTD.2334D19.1	GO:0009786	regulation of asymmetric cell division	3.39488e-33
CTD.2334D19.1	GO:0060965	negative regulation of gene silencing by miRNA	7.97637e-29
CTD.2334D19.1	GO:0001824	blastocyst development	3.15982e-24
CTD.2334D19.1	GO:0042789	mRNA transcription from RNA polymerase II promoter	1.46914e-23
CTD.2334D19.1	GO:0016226	iron-sulfur cluster assembly	1.93316e-23
CTD.2334D19.1	GO:0045944	positive regulation of transcription from RNA polymerase II promoter	2.30817e-19
CTD.2334D19.1	GO:0055114	oxidation-reduction process	1.674e-18
CTD.2334D19.1	GO:0035723	interleukin-15-mediated signaling pathway	2.43634e-18
CTD.2334D19.1	GO:0051016	barbed-end actin filament capping	9.16517e-17
CTD.2334D19.1	GO:0035335	peptidyl-tyrosine dephosphorylation	1.26331e-15
CTD.2334D19.1	GO:0009611	response to wounding	1.83673e-15
CTD.2334D19.1	GO:0006366	transcription from RNA polymerase II promoter	4.68535e-15
CTD.2334D19.1	GO:0009653	anatomical structure morphogenesis	1.29469e-13
CTD.2334D19.1	GO:0006470	protein dephosphorylation	1.63566e-13
CTD.2334D19.1	GO:0010468	regulation of gene expression	1.74571e-12
CTD.2334D19.1	GO:0051017	actin filament bundle assembly	5.53006e-12
CTD.2334D19.1	GO:0007269	neurotransmitter secretion	2.8e-11
CTD.2334D19.1	GO:0006468	protein phosphorylation	1.91276e-08
CTD.2334D19.1	GO:0016311	dephosphorylation	2.22081e-08
CTD.2334D19.1	GO:0000122	negative regulation of transcription from RNA polymerase II promoter	3.6953e-08
CTD.2334D19.1	GO:0007275	multicellular organismal development	1.89454e-06
CTD.2334D19.1	GO:0006260	DNA replication	1.5721e-05
CTD.2334D19.1	GO:0019221	cytokine-mediated signaling pathway	0.000343673
CTD.2334D19.1	GO:0006955	immune response	0.000365647
CTD.2334D19.1	GO:0045892	negative regulation of transcription, DNA-templated	0.00115303
CTD.2334D19.1	GO:0006629	lipid metabolic process	0.00191961
CTD.2350C19.2	GO:0035019	somatic stem cell maintenance	2.56682e-92
CTD.2350C19.2	GO:0051603	proteolysis involved in cellular protein catabolic process	8.98691e-34
CTD.2350C19.2	GO:0042789	mRNA transcription from RNA polymerase II promoter	5.97649e-32
CTD.2350C19.2	GO:0052548	regulation of endopeptidase activity	6.82929e-32
CTD.2350C19.2	GO:0009786	regulation of asymmetric cell division	7.33863e-32
CTD.2350C19.2	GO:0043161	proteasome-mediated ubiquitin-dependent protein catabolic process	2.32597e-31
CTD.2350C19.2	GO:0001714	endodermal cell fate specification	1.40813e-28
CTD.2350C19.2	GO:0060965	negative regulation of gene silencing by miRNA	1.71872e-27
CTD.2350C19.2	GO:0006355	regulation of transcription, DNA-templated	2.6886e-27
CTD.2350C19.2	GO:0010499	proteasomal ubiquitin-independent protein catabolic process	1.969e-24
CTD.2350C19.2	GO:0001824	blastocyst development	6.75546e-23
CTD.2350C19.2	GO:0036091	positive regulation of transcription from RNA polymerase II promoter in response to oxidative stress	9.9064e-22
CTD.2350C19.2	GO:0045444	fat cell differentiation	2.0308e-21
CTD.2350C19.2	GO:0010498	proteasomal protein catabolic process	6.55829e-21
CTD.2350C19.2	GO:0006521	regulation of cellular amino acid metabolic process	2.33315e-20
CTD.2350C19.2	GO:0010972	negative regulation of G2/M transition of mitotic cell cycle	4.50269e-19
CTD.2350C19.2	GO:0038061	NIK/NF-kappaB signaling	4.44381e-18
CTD.2350C19.2	GO:0009611	response to wounding	1.62301e-17
CTD.2350C19.2	GO:0061418	regulation of transcription from RNA polymerase II promoter in response to hypoxia	1.89329e-17
CTD.2350C19.2	GO:1902036	regulation of hematopoietic stem cell differentiation	2.56388e-17
CTD.2350C19.2	GO:0060071	Wnt signaling pathway, planar cell polarity pathway	1.06805e-16
CTD.2350C19.2	GO:1901990	regulation of mitotic cell cycle phase transition	1.14292e-16
CTD.2350C19.2	GO:0002479	antigen processing and presentation of exogenous peptide antigen via MHC class I, TAP-dependent	1.08103e-15
CTD.2350C19.2	GO:0031145	anaphase-promoting complex-dependent proteasomal ubiquitin-dependent protein catabolic process	1.43868e-15
CTD.2350C19.2	GO:0060337	type I interferon signaling pathway	2.79283e-15
CTD.2350C19.2	GO:0031146	SCF-dependent proteasomal ubiquitin-dependent protein catabolic process	6.46075e-15
CTD.2350C19.2	GO:0070498	interleukin-1-mediated signaling pathway	8.73937e-15
CTD.2350C19.2	GO:0002223	stimulatory C-type lectin receptor signaling pathway	9.18492e-15
CTD.2350C19.2	GO:0038095	Fc-epsilon receptor signaling pathway	6.69879e-14
CTD.2350C19.2	GO:0006383	transcription from RNA polymerase III promoter	8.20688e-14
CTD.2350C19.2	GO:0050852	T cell receptor signaling pathway	8.84454e-14
CTD.2350C19.2	GO:0033209	tumor necrosis factor-mediated signaling pathway	2.04707e-13
CTD.2350C19.2	GO:0043488	regulation of mRNA stability	3.02934e-13
CTD.2350C19.2	GO:0090263	positive regulation of canonical Wnt signaling pathway	5.54676e-13
CTD.2350C19.2	GO:0009653	anatomical structure morphogenesis	2.55127e-12
CTD.2350C19.2	GO:0006508	proteolysis	7.50907e-11
CTD.2350C19.2	GO:0090090	negative regulation of canonical Wnt signaling pathway	1.05175e-10
CTD.2350C19.2	GO:0006366	transcription from RNA polymerase II promoter	1.06394e-10
CTD.2350C19.2	GO:0018108	peptidyl-tyrosine phosphorylation	1.98853e-10
CTD.2350C19.2	GO:0016032	viral process	2.07878e-10
CTD.2350C19.2	GO:0000209	protein polyubiquitination	3.04868e-09
CTD.2350C19.2	GO:0010468	regulation of gene expression	1.35915e-08
CTD.2350C19.2	GO:0043687	post-translational protein modification	1.615e-08
CTD.2350C19.2	GO:0000165	MAPK cascade	2.41106e-08
CTD.2350C19.2	GO:0000398	mRNA splicing, via spliceosome	2.49759e-07
CTD.2350C19.2	GO:0002376	immune system process	3.53265e-07
CTD.2350C19.2	GO:0016579	protein deubiquitination	1.82807e-06
CTD.2350C19.2	GO:0030154	cell differentiation	4.33286e-05
CTD.2350C19.2	GO:0007275	multicellular organismal development	0.00203413
CTD.2350C19.2	GO:0045944	positive regulation of transcription from RNA polymerase II promoter	0.00268531
CTD.2350C19.2	GO:0010628	positive regulation of gene expression	0.00436001
CTD.2378E21.1	GO:1902042	negative regulation of extrinsic apoptotic signaling pathway via death domain receptors	7.39995e-62
CTD.2378E21.1	GO:0042269	regulation of natural killer cell mediated cytotoxicity	9.35037e-56
CTD.2378E21.1	GO:1900383	regulation of synaptic plasticity by receptor localization to synapse	1.64694e-54
CTD.2378E21.1	GO:0090481	pyrimidine nucleotide-sugar transmembrane transport	1.68972e-35
CTD.2378E21.1	GO:0007165	signal transduction	5.24447e-28
CTD.2378E21.1	GO:0030101	natural killer cell activation	3.28708e-27
CTD.2378E21.1	GO:2001237	negative regulation of extrinsic apoptotic signaling pathway	6.77905e-26
CTD.2378E21.1	GO:0014866	skeletal myofibril assembly	8.8933e-24
CTD.2378E21.1	GO:0006968	cellular defense response	6.94893e-23
CTD.2378E21.1	GO:1901740	negative regulation of myoblast fusion	9.7525e-23
CTD.2378E21.1	GO:0007186	G-protein coupled receptor signaling pathway	8.45212e-20
CTD.2378E21.1	GO:0014842	regulation of satellite cell proliferation	1.69261e-19
CTD.2378E21.1	GO:0014732	skeletal muscle atrophy	1.69261e-19
CTD.2378E21.1	GO:0017121	phospholipid scrambling	1.3475e-17
CTD.2378E21.1	GO:0019370	leukotriene biosynthetic process	1.51666e-17
CTD.2378E21.1	GO:0006915	apoptotic process	1.06077e-16
CTD.2378E21.1	GO:0015718	monocarboxylic acid transport	6.73631e-16
CTD.2378E21.1	GO:0043403	skeletal muscle tissue regeneration	4.10777e-14
CTD.2378E21.1	GO:0043406	positive regulation of MAP kinase activity	6.83589e-14
CTD.2378E21.1	GO:0007189	adenylate cyclase-activating G-protein coupled receptor signaling pathway	1.91479e-13
CTD.2378E21.1	GO:0010499	proteasomal ubiquitin-independent protein catabolic process	3.93715e-12
CTD.2378E21.1	GO:0050776	regulation of immune response	5.01365e-12
CTD.2378E21.1	GO:0097193	intrinsic apoptotic signaling pathway	1.28944e-10
CTD.2378E21.1	GO:0007519	skeletal muscle tissue development	4.38714e-10
CTD.2378E21.1	GO:0042981	regulation of apoptotic process	1.80967e-08
CTD.2378E21.1	GO:0007399	nervous system development	4.60227e-08
CTD.2378E21.1	GO:0009653	anatomical structure morphogenesis	2.10555e-06
CTD.2378E21.1	GO:0007275	multicellular organismal development	3.19713e-06
CTD.2378E21.1	GO:0007267	cell-cell signaling	1.76935e-05
CTD.2378E21.1	GO:0051897	positive regulation of protein kinase B signaling	3.32633e-05
CTD.2378E21.1	GO:0007169	transmembrane receptor protein tyrosine kinase signaling pathway	0.000562129
CTD.2378E21.1	GO:0007166	cell surface receptor signaling pathway	0.00102162
CTD.2378E21.1	GO:0051092	positive regulation of NF-kappaB transcription factor activity	0.00358715
CTD.2545M3.8	GO:0045214	sarcomere organization	4.14323e-84
CTD.2545M3.8	GO:0060048	cardiac muscle contraction	2.63559e-61
CTD.2545M3.8	GO:0030049	muscle filament sliding	1.62419e-41
CTD.2545M3.8	GO:0006937	regulation of muscle contraction	1.37935e-37
CTD.2545M3.8	GO:0030239	myofibril assembly	3.67493e-37
CTD.2545M3.8	GO:0006936	muscle contraction	3.4297e-33
CTD.2545M3.8	GO:0060262	negative regulation of N-terminal protein palmitoylation	2.189e-29
CTD.2545M3.8	GO:0061061	muscle structure development	2.72034e-27
CTD.2545M3.8	GO:0008016	regulation of heart contraction	7.10402e-27
CTD.2545M3.8	GO:0001867	complement activation, lectin pathway	4.61589e-26
CTD.2545M3.8	GO:0032387	negative regulation of intracellular transport	1.97821e-22
CTD.2545M3.8	GO:0030199	collagen fibril organization	9.07824e-21
CTD.2545M3.8	GO:0034389	lipid particle organization	1.01904e-18
CTD.2545M3.8	GO:0010941	regulation of cell death	5.68901e-18
CTD.2545M3.8	GO:0002026	regulation of the force of heart contraction	6.72796e-18
CTD.2545M3.8	GO:0051216	cartilage development	7.52123e-18
CTD.2545M3.8	GO:0050790	regulation of catalytic activity	7.17604e-17
CTD.2545M3.8	GO:0051592	response to calcium ion	3.67987e-16
CTD.2545M3.8	GO:0007517	muscle organ development	1.5642e-15
CTD.2545M3.8	GO:0055010	ventricular cardiac muscle tissue morphogenesis	4.4004e-15
CTD.2545M3.8	GO:0055003	cardiac myofibril assembly	6.81461e-15
CTD.2545M3.8	GO:0032781	positive regulation of ATPase activity	2.97422e-14
CTD.2545M3.8	GO:0043066	negative regulation of apoptotic process	4.79089e-14
CTD.2545M3.8	GO:0003009	skeletal muscle contraction	5.33969e-14
CTD.2545M3.8	GO:0001501	skeletal system development	1.01949e-13
CTD.2545M3.8	GO:0031333	negative regulation of protein complex assembly	6.39564e-13
CTD.2545M3.8	GO:0007507	heart development	1.42694e-11
CTD.2545M3.8	GO:0071480	cellular response to gamma radiation	4.51399e-11
CTD.2545M3.8	GO:0007605	sensory perception of sound	1.26814e-10
CTD.2545M3.8	GO:0006508	proteolysis	2.5239e-10
CTD.2545M3.8	GO:1900034	regulation of cellular response to heat	1.81809e-07
CTD.2545M3.8	GO:0051260	protein homooligomerization	3.18252e-06
CTD.2545M3.8	GO:0030036	actin cytoskeleton organization	1.53114e-05
CTD.2545M3.8	GO:0065003	macromolecular complex assembly	2.15808e-05
CTD.2545M3.8	GO:0045892	negative regulation of transcription, DNA-templated	7.03358e-05
CTD.2545M3.8	GO:0006457	protein folding	0.000175973
CTD.2545M3.8	GO:0050821	protein stabilization	0.00044702
CTD.2545M3.8	GO:0030198	extracellular matrix organization	0.00123817
CTD.3076O17.1	GO:0061138	morphogenesis of a branching epithelium	6.81316e-35
CTD.3076O17.1	GO:0007275	multicellular organismal development	6.69145e-05
CTD.3076O17.2	GO:0061138	morphogenesis of a branching epithelium	2.50632e-36
CTD.3080P12.3	GO:0007596	blood coagulation	1.55147e-46
CTD.3080P12.3	GO:0007599	hemostasis	6.99111e-35
CTD.3080P12.3	GO:0002576	platelet degranulation	4.62387e-28
CTD.3080P12.3	GO:0010951	negative regulation of endopeptidase activity	8.41254e-26
CTD.3080P12.3	GO:0006953	acute-phase response	3.42567e-25
CTD.3080P12.3	GO:0044267	cellular protein metabolic process	3.74145e-25
CTD.3080P12.3	GO:0051258	protein polymerization	4.13216e-24
CTD.3080P12.3	GO:0010466	negative regulation of peptidase activity	7.7529e-23
CTD.3080P12.3	GO:0043687	post-translational protein modification	1.98428e-22
CTD.3080P12.3	GO:0048208	COPII vesicle coating	6.0002e-22
CTD.3080P12.3	GO:0006888	ER to Golgi vesicle-mediated transport	4.57437e-16
CTD.3080P12.3	GO:0043312	neutrophil degranulation	1.04386e-12
D21S2088E	GO:0008543	fibroblast growth factor receptor signaling pathway	1.60856e-70
D21S2088E	GO:0035019	somatic stem cell maintenance	6.54842e-64
D21S2088E	GO:1900535	palmitic acid biosynthetic process	4.26341e-34
D21S2088E	GO:0046314	phosphocreatine biosynthetic process	2.69246e-33
D21S2088E	GO:0006081	cellular aldehyde metabolic process	1.83247e-31
D21S2088E	GO:0030213	hyaluronan biosynthetic process	8.62329e-30
D21S2088E	GO:0001676	long-chain fatty acid metabolic process	6.04966e-28
D21S2088E	GO:0001714	endodermal cell fate specification	3.9303e-27
D21S2088E	GO:0015693	magnesium ion transport	7.28138e-27
D21S2088E	GO:0006637	acyl-CoA metabolic process	9.14251e-27
D21S2088E	GO:0009786	regulation of asymmetric cell division	2.33121e-25
D21S2088E	GO:0051781	positive regulation of cell division	6.1074e-24
D21S2088E	GO:0007269	neurotransmitter secretion	7.04533e-24
D21S2088E	GO:0006284	base-excision repair	8.22204e-23
D21S2088E	GO:0006907	pinocytosis	2.30125e-21
D21S2088E	GO:0060965	negative regulation of gene silencing by miRNA	5.25889e-21
D21S2088E	GO:0072163	mesonephric epithelium development	1.08066e-20
D21S2088E	GO:0060681	branch elongation involved in ureteric bud branching	1.08066e-20
D21S2088E	GO:1900106	positive regulation of hyaluranon cable assembly	1.18161e-19
D21S2088E	GO:0045766	positive regulation of angiogenesis	1.4879e-19
D21S2088E	GO:0009653	anatomical structure morphogenesis	1.4528e-18
D21S2088E	GO:2000544	regulation of endothelial cell chemotaxis to fibroblast growth factor	1.05608e-17
D21S2088E	GO:0001824	blastocyst development	1.88591e-16
D21S2088E	GO:0032148	activation of protein kinase B activity	1.90428e-16
D21S2088E	GO:0006546	glycine catabolic process	7.6646e-16
D21S2088E	GO:0042789	mRNA transcription from RNA polymerase II promoter	8.57219e-16
D21S2088E	GO:0030214	hyaluronan catabolic process	2.25904e-15
D21S2088E	GO:0045542	positive regulation of cholesterol biosynthetic process	3.56811e-15
D21S2088E	GO:0016226	iron-sulfur cluster assembly	1.84996e-14
D21S2088E	GO:0006355	regulation of transcription, DNA-templated	3.38443e-14
D21S2088E	GO:1902533	positive regulation of intracellular signal transduction	1.9312e-13
D21S2088E	GO:1901509	regulation of endothelial tube morphogenesis	1.9312e-13
D21S2088E	GO:0035338	long-chain fatty-acyl-CoA biosynthetic process	4.99915e-13
D21S2088E	GO:0008152	metabolic process	1.39528e-12
D21S2088E	GO:0006631	fatty acid metabolic process	1.94708e-12
D21S2088E	GO:0048268	clathrin coat assembly	9.40434e-12
D21S2088E	GO:0007275	multicellular organismal development	1.21417e-11
D21S2088E	GO:0009611	response to wounding	2.00763e-11
D21S2088E	GO:0035723	interleukin-15-mediated signaling pathway	2.83086e-11
D21S2088E	GO:0006629	lipid metabolic process	3.25856e-11
D21S2088E	GO:0045582	positive regulation of T cell differentiation	1.07936e-10
D21S2088E	GO:0006165	nucleoside diphosphate phosphorylation	1.59067e-10
D21S2088E	GO:0033673	negative regulation of kinase activity	1.62743e-10
D21S2088E	GO:0000027	ribosomal large subunit assembly	3.51843e-10
D21S2088E	GO:0051016	barbed-end actin filament capping	9.37759e-10
D21S2088E	GO:0030217	T cell differentiation	1.90006e-09
D21S2088E	GO:0008284	positive regulation of cell proliferation	2.2714e-09
D21S2088E	GO:0030335	positive regulation of cell migration	2.87867e-09
D21S2088E	GO:0034605	cellular response to heat	7.26933e-09
D21S2088E	GO:0050679	positive regulation of epithelial cell proliferation	8.27539e-09
D21S2088E	GO:0006298	mismatch repair	1.47715e-08
D21S2088E	GO:0006281	DNA repair	1.49308e-08
D21S2088E	GO:0051966	regulation of synaptic transmission, glutamatergic	4.26674e-08
D21S2088E	GO:0034260	negative regulation of GTPase activity	8.51083e-08
D21S2088E	GO:0016310	phosphorylation	2.38572e-07
D21S2088E	GO:0055114	oxidation-reduction process	5.98296e-07
D21S2088E	GO:0045944	positive regulation of transcription from RNA polymerase II promoter	6.13847e-07
D21S2088E	GO:0000187	activation of MAPK activity	7.20724e-07
D21S2088E	GO:0035335	peptidyl-tyrosine dephosphorylation	4.32153e-06
D21S2088E	GO:0009615	response to virus	4.912e-06
D21S2088E	GO:0061024	membrane organization	7.72897e-06
D21S2088E	GO:0010595	positive regulation of endothelial cell migration	1.18295e-05
D21S2088E	GO:0040008	regulation of growth	2.05328e-05
D21S2088E	GO:0006366	transcription from RNA polymerase II promoter	2.06508e-05
D21S2088E	GO:0043124	negative regulation of I-kappaB kinase/NF-kappaB signaling	2.16532e-05
D21S2088E	GO:0051017	actin filament bundle assembly	2.66276e-05
D21S2088E	GO:0043406	positive regulation of MAP kinase activity	0.00017368
D21S2088E	GO:0010468	regulation of gene expression	0.000222489
D21S2088E	GO:0007266	Rho protein signal transduction	0.000778356
D21S2088E	GO:0007417	central nervous system development	0.00115621
D21S2088E	GO:0006468	protein phosphorylation	0.00137749
D21S2088E	GO:0006470	protein dephosphorylation	0.00175072
D21S2088E	GO:0005975	carbohydrate metabolic process	0.00183066
D21S2088E	GO:0007264	small GTPase mediated signal transduction	0.0078636
DGUOK.AS1	GO:0006383	transcription from RNA polymerase III promoter	1.06873e-24
DGUOK.AS1	GO:0007165	signal transduction	7.72016e-05
DLEU2	GO:0007049	cell cycle	3.4651e-46
DLEU2	GO:0000281	mitotic cytokinesis	2.91344e-31
DLEU2	GO:0006468	protein phosphorylation	3.34245e-25
DLEU2	GO:0007018	microtubule-based movement	1.11639e-24
DLEU2	GO:0000070	mitotic sister chromatid segregation	6.66718e-24
DLEU2	GO:0051301	cell division	4.16919e-17
DLEU2	GO:0000086	G2/M transition of mitotic cell cycle	1.54042e-15
DLEU2	GO:0006915	apoptotic process	1.67563e-15
DLEU2	GO:0035556	intracellular signal transduction	2.22238e-08
DLEU2	GO:0006974	cellular response to DNA damage stimulus	3.46997e-08
DLEU2	GO:0045944	positive regulation of transcription from RNA polymerase II promoter	4.05577e-07
DLEU2	GO:0016310	phosphorylation	1.20916e-05
DLGAP1.AS1	GO:0009247	glycolipid biosynthetic process	8.76634e-57
DLGAP1.AS1	GO:0000122	negative regulation of transcription from RNA polymerase II promoter	6.18807e-43
DLGAP1.AS1	GO:0006355	regulation of transcription, DNA-templated	2.8481e-26
DLGAP1.AS1	GO:0006974	cellular response to DNA damage stimulus	2.52359e-11
DLGAP1.AS1	GO:0006366	transcription from RNA polymerase II promoter	1.73652e-08
DLGAP1.AS1	GO:0007399	nervous system development	1.10941e-05
DLGAP1.AS1	GO:0006629	lipid metabolic process	4.76774e-05
DLGAP1.AS1	GO:0007275	multicellular organismal development	0.000377655
DLGAP1.AS2	GO:0030512	negative regulation of transforming growth factor beta receptor signaling pathway	2.01311e-45
DLGAP1.AS2	GO:0007422	peripheral nervous system development	2.78926e-42
DLGAP1.AS2	GO:0042552	myelination	8.83082e-39
DLGAP1.AS2	GO:0019226	transmission of nerve impulse	1.52492e-33
DLGAP1.AS2	GO:0010991	negative regulation of SMAD protein complex assembly	2.89914e-30
DLGAP1.AS2	GO:0006102	isocitrate metabolic process	9.24991e-29
DLGAP1.AS2	GO:0019370	leukotriene biosynthetic process	2.18702e-25
DLGAP1.AS2	GO:0071205	protein localization to juxtaparanode region of axon	1.49543e-24
DLGAP1.AS2	GO:0043124	negative regulation of I-kappaB kinase/NF-kappaB signaling	2.36745e-23
DLGAP1.AS2	GO:0034113	heterotypic cell-cell adhesion	4.33983e-22
DLGAP1.AS2	GO:0060394	negative regulation of pathway-restricted SMAD protein phosphorylation	1.70536e-20
DLGAP1.AS2	GO:0045582	positive regulation of T cell differentiation	5.33133e-20
DLGAP1.AS2	GO:0033673	negative regulation of kinase activity	8.12705e-20
DLGAP1.AS2	GO:0030217	T cell differentiation	1.03584e-19
DLGAP1.AS2	GO:0050808	synapse organization	9.29161e-17
DLGAP1.AS2	GO:0034260	negative regulation of GTPase activity	9.84028e-16
DLGAP1.AS2	GO:0007266	Rho protein signal transduction	1.2174e-12
DLGAP1.AS2	GO:0007411	axon guidance	3.36166e-10
DLGAP1.AS2	GO:0051056	regulation of small GTPase mediated signal transduction	3.61896e-10
DLGAP1.AS2	GO:0007264	small GTPase mediated signal transduction	6.72775e-10
DLGAP1.AS2	GO:0043312	neutrophil degranulation	4.74983e-08
DLGAP1.AS2	GO:0055114	oxidation-reduction process	9.9042e-05
DLGAP1.AS2	GO:0007155	cell adhesion	0.000752452
DPP10.AS1	GO:0051603	proteolysis involved in cellular protein catabolic process	6.86524e-76
DPP10.AS1	GO:0035019	somatic stem cell maintenance	1.13367e-67
DPP10.AS1	GO:0043161	proteasome-mediated ubiquitin-dependent protein catabolic process	2.86008e-39
DPP10.AS1	GO:0046314	phosphocreatine biosynthetic process	6.34096e-34
DPP10.AS1	GO:0010499	proteasomal ubiquitin-independent protein catabolic process	3.44058e-32
DPP10.AS1	GO:0010498	proteasomal protein catabolic process	5.41048e-30
DPP10.AS1	GO:0002479	antigen processing and presentation of exogenous peptide antigen via MHC class I, TAP-dependent	1.1256e-29
DPP10.AS1	GO:0001714	endodermal cell fate specification	1.35738e-27
DPP10.AS1	GO:0009786	regulation of asymmetric cell division	9.32928e-26
DPP10.AS1	GO:0006521	regulation of cellular amino acid metabolic process	1.1259e-25
DPP10.AS1	GO:0052548	regulation of endopeptidase activity	9.02545e-25
DPP10.AS1	GO:0042789	mRNA transcription from RNA polymerase II promoter	8.79613e-24
DPP10.AS1	GO:0010972	negative regulation of G2/M transition of mitotic cell cycle	1.14338e-23
DPP10.AS1	GO:0038061	NIK/NF-kappaB signaling	3.95545e-22
DPP10.AS1	GO:0060965	negative regulation of gene silencing by miRNA	2.11247e-21
DPP10.AS1	GO:0006011	UDP-glucose metabolic process	2.30754e-21
DPP10.AS1	GO:0002376	immune system process	2.42785e-21
DPP10.AS1	GO:0061418	regulation of transcription from RNA polymerase II promoter in response to hypoxia	3.68034e-21
DPP10.AS1	GO:0019885	antigen processing and presentation of endogenous peptide antigen via MHC class I	4.42912e-21
DPP10.AS1	GO:1902036	regulation of hematopoietic stem cell differentiation	5.86128e-21
DPP10.AS1	GO:0006306	DNA methylation	1.18996e-20
DPP10.AS1	GO:0060071	Wnt signaling pathway, planar cell polarity pathway	5.2069e-20
DPP10.AS1	GO:1901990	regulation of mitotic cell cycle phase transition	5.77452e-20
DPP10.AS1	GO:0010468	regulation of gene expression	6.35966e-20
DPP10.AS1	GO:0006508	proteolysis	1.01947e-18
DPP10.AS1	GO:0031145	anaphase-promoting complex-dependent proteasomal ubiquitin-dependent protein catabolic process	2.7199e-18
DPP10.AS1	GO:0038095	Fc-epsilon receptor signaling pathway	3.58227e-18
DPP10.AS1	GO:0033209	tumor necrosis factor-mediated signaling pathway	2.23745e-17
DPP10.AS1	GO:0031146	SCF-dependent proteasomal ubiquitin-dependent protein catabolic process	2.6322e-17
DPP10.AS1	GO:0070498	interleukin-1-mediated signaling pathway	4.14936e-17
DPP10.AS1	GO:0036091	positive regulation of transcription from RNA polymerase II promoter in response to oxidative stress	4.16028e-17
DPP10.AS1	GO:0002223	stimulatory C-type lectin receptor signaling pathway	4.47196e-17
DPP10.AS1	GO:0001824	blastocyst development	7.64554e-17
DPP10.AS1	GO:0035773	insulin secretion involved in cellular response to glucose stimulus	8.01218e-17
[truncated: 11,326 more rows]
